# Supplementary material for: CRISPR/Cas9-mediated ablation of elovl2 in Atlantic salmon (Salmo salar L.) inhibits elongation of polyunsaturated fatty acids and induces Srebp-1 and target genes
Source: Sci Rep. 2019 May 17;9:7533. doi: 10.1038/s41598-019-43862-8 (PMC6525179; doi:10.1038/s41598-019-43862-8)
Supplement: Supplementary file 2 — Supplementary table 4 [file 41598_2019_43862_MOESM2_ESM.xlsx]

## Sheet: Sheet1
Differential expressed genes (DEGs) between liver of knock-out and wild-type salmon fed low-PUFA diet
Gene_id	logFC	logCPM	LR	PValue	FDR	protein_id	gene	product	gene_biotype
gene605:106598946	0.896211	1.08172	17.3499	3.10915e-05	0.0429322	XP_014045453.1	LOC106598946	snRNA-activating protein complex subunit 1-like	protein_coding
gene6004:106598169	-3.20581	-0.111899	21.217	4.10115e-06	0.0100716	XP_014044708.1	atp1b3	sodium/potassium-transporting ATPase subunit beta-3	protein_coding
gene7821:106601448	-1.83194	3.077	17.0576	3.62632e-05	0.0468711	XP_014049139.1	LOC106601448	growth arrest-specific protein 7-like	protein_coding
gene13095:106606432	1.48782	1.67607	22.383	2.23348e-06	0.00685622	XP_014058104.1	LOC106606432	metalloproteinase inhibitor 2-like	protein_coding
gene13206:100502556	1.27308	0.865034	18.061	2.13943e-05	0.0350268	NP_001182747.1	srebf1	sterol regulatory element binding transcription factor 1	protein_coding
gene17051:106610106	0.980853	1.08203	22.5861	2.00938e-06	0.00685622	XP_014064751.1	LOC106610106	zinc finger protein 768-like	protein_coding
gene22987:106562102	-1.97003	3.3397	24.618	6.98971e-07	0.00343306	XP_013982164.1	LOC106562102	protein-methionine sulfoxide oxidase MICAL2-like	protein_coding
gene26336:106565446	2.73358	1.42914	17.327	3.14675e-05	0.0429322	XP_013988067.1	LOC106565446	25-hydroxyvitamin D-1 alpha hydroxylase, mitochondrial-like	protein_coding
gene29050:100380405	1.06935	3.90159	27.4122	1.64387e-07	0.00100926	XP_013992922.1	acsl4	Long-chain-fatty-acid--CoA ligase 4	protein_coding
gene31094:106570033	-0.834034	4.99025	18.4202	1.77166e-05	0.0312893	XP_013997414.1	kiaa0319l	KIAA0319-like ortholog	protein_coding
gene31608:100286687	0.620328	2.13947	17.6247	2.69071e-05	0.041299	NP_001140100.1	chrac1	Chromatin accessibility complex protein 1	protein_coding
gene35395:106574312	1.24384	3.35535	23.3683	1.33761e-06	0.00547485	XP_014005623.1	LOC106574312	1-acyl-sn-glycerol-3-phosphate acyltransferase gamma-like	protein_coding
gene40749:100192341	-2.45563	7.58968	46.0483	1.15374e-11	2.83335e-07	NP_001130025.1	elovl2	ELOVL fatty acid elongase 2	protein_coding
gene42446:106581298	2.80827	0.21197	28.9458	7.44329e-08	0.000609308	XP_014018736.1	LOC106581298	long-chain-fatty-acid--CoA ligase 3-like	protein_coding
gene42457:106581311	2.86243	0.320682	33.6631	6.55308e-09	8.04653e-05	XP_014018753.1	LOC106581311	long-chain-fatty-acid--CoA ligase 3-like	protein_coding
gene46010:100136441	1.20208	9.98037	19.0126	1.29861e-05	0.0265761	XP_014025687.1	fadsd6	delta-6 fatty acyl desaturase	protein_coding
gene46067:100136383	1.1375	8.73116	20.399	6.28638e-06	0.0140346	XP_014025863.1	fadsd5	delta-5 fatty acyl desaturase	protein_coding
gene48020:106586750	-2.90287	0.935071	18.4073	1.78374e-05	0.0312893	XP_014029804.1	LOC106586750	NADP-dependent malic enzyme, mitochondrial-like	protein_coding
gene50354:106588750	1.42004	10.1291	21.3934	3.74067e-06	0.0100716	XP_014033565.1	LOC106588750	biotinidase-like	protein_coding
Differential expressed genes (DEGs) between liver of knock-out and wild-type salmon fed standard commercial diet
Gene_id	logFC	logCPM	LR	PValue	FDR	protein_id	gene	product	gene_biotype
gene15713:106608837	2.17314	2.63021	23.2525	1.42067e-06	0.0116296	XP_014062483.1	LOC106608837	ubiquitin carboxyl-terminal hydrolase	protein_coding
gene19032:106612015	1.75832	3.26909	22.5958	1.99925e-06	0.0122744	XP_014068258.1	LOC106612015	long-chain-fatty-acid--CoA ligase 1-like	protein_coding
gene24269:106563558	6.02993	1.52482	22.1117	2.57237e-06	0.0126345	NA	LOC106563558	ncRNA	NA
gene29774:106568683	5.07368	3.32999	26.6145	2.48377e-07	0.00304982	XP_013994685.1	LOC106568683	inhibin beta A chain-like	protein_coding
gene36901:106575806	4.26626	-0.115835	29.0135	7.18736e-08	0.00176507	XP_014007972.1	LOC106575806	ETS translocation variant 5-like	protein_coding
gene41306:106579911	1.68272	0.567836	20.025	7.64346e-06	0.0312847	XP_014015744.1	LOC106579911	E3 ubiquitin-protein ligase TRIM35/39-like	protein_coding
