# Supplementary material for: CRISPR/Cas9-mediated ablation of elovl2 in Atlantic salmon (Salmo salar L.) inhibits elongation of polyunsaturated fatty acids and induces Srebp-1 and target genes
Source: Sci Rep. 2019 May 17;9:7533. doi: 10.1038/s41598-019-43862-8 (PMC6525179; doi:10.1038/s41598-019-43862-8)
Supplement: Supplementary file 3 — Supplementary table 8 [file 41598_2019_43862_MOESM3_ESM.xlsx]

## Sheet: indels_from_bam.txt
POS	REF	ALT	names	id	pra	Sample.Name	Group	Tissue	Time	Diet	label	seq_type	chrom	V3	V6	V7	AnnC02	AnnC03	AnnC04	AnnC05	AnnC06	AnnC07	AnnC08	AnnC09	AnnC10	AnnC11	AnnC12	AnnC13	AnnC14	AnnC15	AnnC16	LOF	nid	id_ann	id_splice	newC
73307903	CCT	C	del	AD-04_2017-08-02-12-24-07	73307903_CCT_C	FT1KO1	Elovl2_T1_KO	Liver	final	low_pufa	t2-low	Cloned	ssa19	.	0	.	frameshift_variant	HIGH	EXON_ssa19_73288783_73288976	gene40749:100192341	transcript	NM_001136553.1	protein_coding	2018-08-04	c.329_330delTC	p.Leu110fs	520/1782	329/864	110/287	INFO_REALIGN_3_PRIME;LOF=(EXON_ssa19_73288783_73288976	gene40749:100192341|1|1.00)	LOF	1	LOF		del:LOF
73307891	AGGGGAGGCGGACCTCAG	A	del	AD-02_2017-08-02-12-24-07	73307891_AGGGGAGGCGGACCTCAG_A	FT1KO1	Elovl2_T1_KO	Liver	final	low_pufa	t2-low	Cloned	ssa19	.	0	.	frameshift_variant	HIGH	EXON_ssa19_73288783_73288976	gene40749:100192341	transcript	NM_001136553.1	protein_coding	2018-08-04	c.308_324delGGGAGGCGGACCTCAGG	p.His103fs	499/1782	308/864	103/287	INFO_REALIGN_3_PRIME;LOF=(EXON_ssa19_73288783_73288976	gene40749:100192341|1|1.00)	LOF	1	LOF		del:LOF
73307891	AGGGGAGGCGGACCTCAG	A	del	AD-05_2017-08-02-12-24-07	73307891_AGGGGAGGCGGACCTCAG_A	FT1KO1	Elovl2_T1_KO	Liver	final	low_pufa	t2-low	Cloned	ssa19	.	0	.	frameshift_variant	HIGH	EXON_ssa19_73288783_73288976	gene40749:100192341	transcript	NM_001136553.1	protein_coding	2018-08-04	c.308_324delGGGAGGCGGACCTCAGG	p.His103fs	499/1782	308/864	103/287	INFO_REALIGN_3_PRIME;LOF=(EXON_ssa19_73288783_73288976	gene40749:100192341|1|1.00)	LOF	1	LOF		del:LOF
73307891	AGGGGAGGCGGACCTCAG	A	del	AD-06_2017-08-02-12-24-07	73307891_AGGGGAGGCGGACCTCAG_A	FT1KO1	Elovl2_T1_KO	Liver	final	low_pufa	t2-low	Cloned	ssa19	.	0	.	frameshift_variant	HIGH	EXON_ssa19_73288783_73288976	gene40749:100192341	transcript	NM_001136553.1	protein_coding	2018-08-04	c.308_324delGGGAGGCGGACCTCAGG	p.His103fs	499/1782	308/864	103/287	INFO_REALIGN_3_PRIME;LOF=(EXON_ssa19_73288783_73288976	gene40749:100192341|1|1.00)	LOF	1	LOF		del:LOF
73307891	AGGGGAGGCGGACCTCAG	A	del	AD-01_2017-07-25-13-41-20	73307891_AGGGGAGGCGGACCTCAG_A	FT1KO2	Elovl2_T1_KO	Liver	final	low_pufa	t2-low	Cloned	ssa19	.	0	.	frameshift_variant	HIGH	EXON_ssa19_73288783_73288976	gene40749:100192341	transcript	NM_001136553.1	protein_coding	2018-08-04	c.308_324delGGGAGGCGGACCTCAGG	p.His103fs	499/1782	308/864	103/287	INFO_REALIGN_3_PRIME;LOF=(EXON_ssa19_73288783_73288976	gene40749:100192341|1|1.00)	LOF	2	LOF		del:LOF
73307899	CGGACCTCAGG	C	del	AD-04_2017-07-25-13-41-20	73307899_CGGACCTCAGG_C	FT1KO2	Elovl2_T1_KO	Liver	final	low_pufa	t2-low	Cloned	ssa19	.	0	.	frameshift_variant	HIGH	EXON_ssa19_73288783_73288976	gene40749:100192341	transcript	NM_001136553.1	protein_coding	2018-08-04	c.293_302delGGACCTCAGG	p.Gln98fs	484/1782	293/864	98/287	INFO_REALIGN_3_PRIME;LOF=(EXON_ssa19_73288783_73288976	gene40749:100192341|1|1.00)	LOF	2	LOF		del:LOF
73307899	CGGACCTCAGG	C	del	AD-05_2017-07-25-13-41-20	73307899_CGGACCTCAGG_C	FT1KO2	Elovl2_T1_KO	Liver	final	low_pufa	t2-low	Cloned	ssa19	.	0	.	frameshift_variant	HIGH	EXON_ssa19_73288783_73288976	gene40749:100192341	transcript	NM_001136553.1	protein_coding	2018-08-04	c.293_302delGGACCTCAGG	p.Gln98fs	484/1782	293/864	98/287	INFO_REALIGN_3_PRIME;LOF=(EXON_ssa19_73288783_73288976	gene40749:100192341|1|1.00)	LOF	2	LOF		del:LOF
73307899	CGGACCTCAGG	C	del	AD-06_2017-07-25-13-41-20	73307899_CGGACCTCAGG_C	FT1KO2	Elovl2_T1_KO	Liver	final	low_pufa	t2-low	Cloned	ssa19	.	0	.	frameshift_variant	HIGH	EXON_ssa19_73288783_73288976	gene40749:100192341	transcript	NM_001136553.1	protein_coding	2018-08-04	c.293_302delGGACCTCAGG	p.Gln98fs	484/1782	293/864	98/287	INFO_REALIGN_3_PRIME;LOF=(EXON_ssa19_73288783_73288976	gene40749:100192341|1|1.00)	LOF	2	LOF		del:LOF
73307891	AGGGGAGGCGGACCTCAG	A	del	AD-07_2017-07-25-13-41-20	73307891_AGGGGAGGCGGACCTCAG_A	FT1KO2	Elovl2_T1_KO	Liver	final	low_pufa	t2-low	Cloned	ssa19	.	0	.	frameshift_variant	HIGH	EXON_ssa19_73288783_73288976	gene40749:100192341	transcript	NM_001136553.1	protein_coding	2018-08-04	c.308_324delGGGAGGCGGACCTCAGG	p.His103fs	499/1782	308/864	103/287	INFO_REALIGN_3_PRIME;LOF=(EXON_ssa19_73288783_73288976	gene40749:100192341|1|1.00)	LOF	2	LOF		del:LOF
73307891	AGGGGAGGCGGACCTCAG	A	del	AD-08_2017-07-25-13-41-20	73307891_AGGGGAGGCGGACCTCAG_A	FT1KO2	Elovl2_T1_KO	Liver	final	low_pufa	t2-low	Cloned	ssa19	.	0	.	frameshift_variant	HIGH	EXON_ssa19_73288783_73288976	gene40749:100192341	transcript	NM_001136553.1	protein_coding	2018-08-04	c.308_324delGGGAGGCGGACCTCAGG	p.His103fs	499/1782	308/864	103/287	INFO_REALIGN_3_PRIME;LOF=(EXON_ssa19_73288783_73288976	gene40749:100192341|1|1.00)	LOF	2	LOF		del:LOF
73307903	CCT	C	del	AD-17_2017-08-02-12-24-07	73307903_CCT_C	FT2KO1	Elovl2_T1_KO	Liver	final	low_pufa	t2-low	Cloned	ssa19	.	0	.	frameshift_variant	HIGH	EXON_ssa19_73288783_73288976	gene40749:100192341	transcript	NM_001136553.1	protein_coding	2018-08-04	c.329_330delTC	p.Leu110fs	520/1782	329/864	110/287	INFO_REALIGN_3_PRIME;LOF=(EXON_ssa19_73288783_73288976	gene40749:100192341|1|1.00)	LOF	3	LOF		del:LOF
73307901	G	GTT	ins	AD-18_2017-08-02-12-24-07	73307901_G_GTT	FT2KO1	Elovl2_T1_KO	Liver	final	low_pufa	t2-low	Cloned	ssa19	.	0	.	frameshift_variant	HIGH	EXON_ssa19_73288783_73288976	gene40749:100192341	transcript	NM_001136553.1	protein_coding	2018-08-04	c.325_326insTT	p.Asp109fs	517/1782	326/864	109/287	;LOF=(EXON_ssa19_73288783_73288976	gene40749:100192341|1|1.00)	LOF	3	LOF		ins:LOF
73307902	AC	A	del	AD-18_2017-08-02-12-24-07	73307902_AC_A	FT2KO1	Elovl2_T1_KO	Liver	final	low_pufa	t2-low	Cloned	ssa19	.	0	.	frameshift_variant	HIGH	EXON_ssa19_73288783_73288976	gene40749:100192341	transcript	NM_001136553.1	protein_coding	2018-08-04	c.328delC	p.Leu110fs	519/1782	328/864	110/287	INFO_REALIGN_3_PRIME;LOF=(EXON_ssa19_73288783_73288976	gene40749:100192341|1|1.00)	LOF	3	LOF		del:LOF
73307904	C	CG	ins	AD-20_2017-08-02-12-24-07	73307904_C_CG	FT2KO1	Elovl2_T1_KO	Liver	final	low_pufa	t2-low	Cloned	ssa19	.	0	.	frameshift_variant	HIGH	EXON_ssa19_73288783_73288976	gene40749:100192341	transcript	NM_001136553.1	protein_coding	2018-08-04	c.328_329insG	p.Leu110fs	520/1782	329/864	110/287	;LOF=(EXON_ssa19_73288783_73288976	gene40749:100192341|1|1.00)	LOF	3	LOF		ins:LOF
73307905	TCA	T	del	AD-20_2017-08-02-12-24-07	73307905_TCA_T	FT2KO1	Elovl2_T1_KO	Liver	final	low_pufa	t2-low	Cloned	ssa19	.	0	.	frameshift_variant&splice_region_variant	HIGH	EXON_ssa19_73288783_73288976	gene40749:100192341	transcript	NM_001136553.1	protein_coding	2018-08-04	c.330_331delCA	p.Arg111fs	521/1782	330/864	110/287	;LOF=(EXON_ssa19_73288783_73288976	gene40749:100192341|1|1.00)	LOF	3	SS	SS	del:SS
73307904	CTCA	C	del	AD-23_2017-08-02-12-24-07	73307904_CTCA_C	FT2KO1	Elovl2_T1_KO	Liver	final	low_pufa	t2-low	Cloned	ssa19	.	0	.	disruptive_inframe_deletion&splice_region_variant	MODERATE	EXON_ssa19_73288783_73288976	gene40749:100192341	transcript	NM_001136553.1	protein_coding	2018-08-04	c.329_331delTCA	p.Leu110del	520/1782	329/864	110/287	NA	NA		3	SS	SS	del:SS
73307902	AC	A	del	AD-09_2017-07-25-13-41-20	73307902_AC_A	FT2KO2	Elovl2_T1_KO	Liver	final	low_pufa	t2-low	Cloned	ssa19	.	0	.	frameshift_variant	HIGH	EXON_ssa19_73288783_73288976	gene40749:100192341	transcript	NM_001136553.1	protein_coding	2018-08-04	c.328delC	p.Leu110fs	519/1782	328/864	110/287	INFO_REALIGN_3_PRIME;LOF=(EXON_ssa19_73288783_73288976	gene40749:100192341|1|1.00)	LOF	4	LOF		del:LOF
73307901	GACCTCAGGGTGA	G	del	AD-14_2017-07-25-13-41-20	73307901_GACCTCAGGGTGA_G	FT2KO2	Elovl2_T1_KO	Liver	final	low_pufa	t2-low	Cloned	ssa19	.	0	.	frameshift_variant&splice_donor_variant&splice_region_variant&intron_variant	HIGH	EXON_ssa19_73288783_73288976	gene40749:100192341	transcript	NM_001136553.1	protein_coding	2018-08-04	c.326_333+4delACCTCAGGGTGA	p.Asp109fs	517/1782	326/864	109/287	;LOF=(EXON_ssa19_73288783_73288976	gene40749:100192341|1|1.00)	LOF	4	SS	SS	del:SS
73307901	GACCTC	G	del	AD-16_2017-07-25-13-41-20	73307901_GACCTC_G	FT2KO2	Elovl2_T1_KO	Liver	final	low_pufa	t2-low	Cloned	ssa19	.	0	.	frameshift_variant&splice_region_variant	HIGH	EXON_ssa19_73288783_73288976	gene40749:100192341	transcript	NM_001136553.1	protein_coding	2018-08-04	c.327_331delCCTCA	p.Asp109fs	518/1782	327/864	109/287	INFO_REALIGN_3_PRIME;LOF=(EXON_ssa19_73288783_73288976	gene40749:100192341|1|1.00)	LOF	4	SS	SS	del:SS
73307899	CGGACCTCAGGGTGAGTA	C	del	AD-1_2017-08-31-13-48-10	73307899_CGGACCTCAGGGTGAGTA_C	FT2KO5	Elovl2_T1_KO	Liver	final	low_pufa	t2-low	Cloned	ssa19	.	0	.	frameshift_variant&splice_donor_variant&splice_region_variant&intron_variant	HIGH	EXON_ssa19_73288783_73288976	gene40749:100192341	transcript	NM_001136553.1	protein_coding	2018-08-04	c.324_333+7delGGACCTCAGGGTGAGTA	p.Asp109fs	515/1782	324/864	108/287	;LOF=(EXON_ssa19_73288783_73288976	gene40749:100192341|1|1.00)	LOF	5	SS	SS	del:SS
73307904	CTCA	C	del	AD-2_2017-08-31-13-48-10	73307904_CTCA_C	FT2KO5	Elovl2_T1_KO	Liver	final	low_pufa	t2-low	Cloned	ssa19	.	0	.	disruptive_inframe_deletion&splice_region_variant	MODERATE	EXON_ssa19_73288783_73288976	gene40749:100192341	transcript	NM_001136553.1	protein_coding	2018-08-04	c.329_331delTCA	p.Leu110del	520/1782	329/864	110/287	NA	NA		5	SS	SS	del:SS
73307892	GGGGAGGCGGACCTCA	G	del	AD-3_2017-08-31-13-48-10	73307892_GGGGAGGCGGACCTCA_G	FT2KO5	Elovl2_T1_KO	Liver	final	low_pufa	t2-low	Cloned	ssa19	.	0	.	disruptive_inframe_deletion	MODERATE	EXON_ssa19_73288783_73288976	gene40749:100192341	transcript	NM_001136553.1	protein_coding	2018-08-04	c.303_317delGAGGCGGACCTCAGG	p.Leu102_Gly106del	494/1782	303/864	101/287	INFO_REALIGN_3_PRIME	NA		5	IF		del:IF
73307903	CCT	C	del	AD-5_2017-08-31-13-48-10	73307903_CCT_C	FT2KO5	Elovl2_T1_KO	Liver	final	low_pufa	t2-low	Cloned	ssa19	.	0	.	frameshift_variant	HIGH	EXON_ssa19_73288783_73288976	gene40749:100192341	transcript	NM_001136553.1	protein_coding	2018-08-04	c.329_330delTC	p.Leu110fs	520/1782	329/864	110/287	INFO_REALIGN_3_PRIME;LOF=(EXON_ssa19_73288783_73288976	gene40749:100192341|1|1.00)	LOF	5	LOF		del:LOF
73307901	G	GCGTT	ins	AD-6_2017-08-31-13-48-10	73307901_G_GCGTT	FT2KO5	Elovl2_T1_KO	Liver	final	low_pufa	t2-low	Cloned	ssa19	.	0	.	frameshift_variant	HIGH	EXON_ssa19_73288783_73288976	gene40749:100192341	transcript	NM_001136553.1	protein_coding	2018-08-04	c.325_326insCGTT	p.Asp109fs	517/1782	326/864	109/287	;LOF=(EXON_ssa19_73288783_73288976	gene40749:100192341|1|1.00)	LOF	5	LOF		ins:LOF
73307902	AC	A	del	AD-6_2017-08-31-13-48-10	73307902_AC_A	FT2KO5	Elovl2_T1_KO	Liver	final	low_pufa	t2-low	Cloned	ssa19	.	0	.	frameshift_variant	HIGH	EXON_ssa19_73288783_73288976	gene40749:100192341	transcript	NM_001136553.1	protein_coding	2018-08-04	c.328delC	p.Leu110fs	519/1782	328/864	110/287	INFO_REALIGN_3_PRIME;LOF=(EXON_ssa19_73288783_73288976	gene40749:100192341|1|1.00)	LOF	5	LOF		del:LOF
73307899	CGGACCTCAGGGTGAGTA	C	del	AD-7_2017-08-31-13-48-10	73307899_CGGACCTCAGGGTGAGTA_C	FT2KO5	Elovl2_T1_KO	Liver	final	low_pufa	t2-low	Cloned	ssa19	.	0	.	frameshift_variant&splice_donor_variant&splice_region_variant&intron_variant	HIGH	EXON_ssa19_73288783_73288976	gene40749:100192341	transcript	NM_001136553.1	protein_coding	2018-08-04	c.324_333+7delGGACCTCAGGGTGAGTA	p.Asp109fs	515/1782	324/864	108/287	;LOF=(EXON_ssa19_73288783_73288976	gene40749:100192341|1|1.00)	LOF	5	SS	SS	del:SS
73307889	GCAGGGGAGGCGGACCT	G	del	AD-17_2017-07-25-13-41-20	73307889_GCAGGGGAGGCGGACCT_G	FT3KO2	Elovl2_T1_KO	Liver	final	low_pufa	t2-low	Cloned	ssa19	.	0	.	frameshift_variant	HIGH	EXON_ssa19_73288783_73288976	gene40749:100192341	transcript	NM_001136553.1	protein_coding	2018-08-04	c.308_323delGGAGGCGGACCTCAGG	p.His103fs	499/1782	308/864	103/287	INFO_REALIGN_3_PRIME;LOF=(EXON_ssa19_73288783_73288976	gene40749:100192341|1|1.00)	LOF	6	LOF		del:LOF
73307902	ACCT	A	del	AD-23_2017-07-25-13-41-20	73307902_ACCT_A	FT3KO2	Elovl2_T1_KO	Liver	final	low_pufa	t2-low	Cloned	ssa19	.	0	.	conservative_inframe_deletion	MODERATE	EXON_ssa19_73288783_73288976	gene40749:100192341	transcript	NM_001136553.1	protein_coding	2018-08-04	c.328_330delCTC	p.Leu110del	519/1782	328/864	110/287	INFO_REALIGN_3_PRIME	NA		6	IF		del:IF
73307897	GGCGGACCTCAGGGTGAGTAACACCGT	G	del	AD-17_2017-08-31-13-48-10	73307897_GGCGGACCTCAGGGTGAGTAACACCGT_G	FT3KO5	Elovl2_T1_KO	Liver	final	low_pufa	t2-low	Cloned	ssa19	.	0	.	splice_donor_variant&conservative_inframe_deletion&splice_region_variant&intron_variant	HIGH	EXON_ssa19_73288783_73288976	gene40749:100192341	transcript	NM_001136553.1	protein_coding	2018-08-04	c.322_333+14delGCGGACCTCAGGGTGAGTAACACCGT	p.Ala108_Arg111del	513/1782	322/864	108/287	NA	NA		7	SS	SS	del:SS
73307897	GGCGGACCTCAGGGTGAGTAACACC	G	del	AD-20_2017-08-31-13-48-10	73307897_GGCGGACCTCAGGGTGAGTAACACC_G	FT3KO5	Elovl2_T1_KO	Liver	final	low_pufa	t2-low	Cloned	ssa19	.	0	.	splice_donor_variant&conservative_inframe_deletion&splice_region_variant&intron_variant	HIGH	EXON_ssa19_73288783_73288976	gene40749:100192341	transcript	NM_001136553.1	protein_coding	2018-08-04	c.322_333+12delGCGGACCTCAGGGTGAGTAACACC	p.Ala108_Arg111del	513/1782	322/864	108/287	NA	NA		7	SS	SS	del:SS
73307898	GCGGACCTCAGGGTGAGTAACAC	G	del	AD-21_2017-08-31-13-48-10	73307898_GCGGACCTCAGGGTGAGTAACAC_G	FT3KO5	Elovl2_T1_KO	Liver	final	low_pufa	t2-low	Cloned	ssa19	.	0	.	frameshift_variant&splice_donor_variant&splice_region_variant&intron_variant	HIGH	EXON_ssa19_73288783_73288976	gene40749:100192341	transcript	NM_001136553.1	protein_coding	2018-08-04	c.323_333+11delCGGACCTCAGGGTGAGTAACAC	p.Ala108fs	514/1782	323/864	108/287	;LOF=(EXON_ssa19_73288783_73288976	gene40749:100192341|1|1.00)	LOF	7	SS	SS	del:SS
73307903	CCT	C	del	AD-22_2017-08-31-13-48-10	73307903_CCT_C	FT3KO5	Elovl2_T1_KO	Liver	final	low_pufa	t2-low	Cloned	ssa19	.	0	.	frameshift_variant	HIGH	EXON_ssa19_73288783_73288976	gene40749:100192341	transcript	NM_001136553.1	protein_coding	2018-08-04	c.329_330delTC	p.Leu110fs	520/1782	329/864	110/287	INFO_REALIGN_3_PRIME;LOF=(EXON_ssa19_73288783_73288976	gene40749:100192341|1|1.00)	LOF	7	LOF		del:LOF
73307898	GCGGACCTCAGGGTGAGTAACAC	G	del	AD-24_2017-08-31-13-48-10	73307898_GCGGACCTCAGGGTGAGTAACAC_G	FT3KO5	Elovl2_T1_KO	Liver	final	low_pufa	t2-low	Cloned	ssa19	.	0	.	frameshift_variant&splice_donor_variant&splice_region_variant&intron_variant	HIGH	EXON_ssa19_73288783_73288976	gene40749:100192341	transcript	NM_001136553.1	protein_coding	2018-08-04	c.323_333+11delCGGACCTCAGGGTGAGTAACAC	p.Ala108fs	514/1782	323/864	108/287	;LOF=(EXON_ssa19_73288783_73288976	gene40749:100192341|1|1.00)	LOF	7	SS	SS	del:SS
73307886	GAGGCAGGGGAGGCGGACCTC	G	del	AD-26_2017-07-25-13-41-20	73307886_GAGGCAGGGGAGGCGGACCTC_G	FT4KO1	Elovl2_T1_KO	Liver	final	standard	t2-std	Cloned	ssa19	.	0	.	frameshift_variant&splice_region_variant	HIGH	EXON_ssa19_73288783_73288976	gene40749:100192341	transcript	NM_001136553.1	protein_coding	2018-08-04	c.314_333delCAGGGGAGGCGGACCTCAGG	p.Ala105fs	505/1782	314/864	105/287	INFO_REALIGN_3_PRIME;LOF=(EXON_ssa19_73288783_73288976	gene40749:100192341|1|1.00)	LOF	13	SS	SS	del:SS
73307886	GAGGCAGGGGAGGCGGACCTC	G	del	AD-27_2017-07-25-13-41-20	73307886_GAGGCAGGGGAGGCGGACCTC_G	FT4KO1	Elovl2_T1_KO	Liver	final	standard	t2-std	Cloned	ssa19	.	0	.	frameshift_variant&splice_region_variant	HIGH	EXON_ssa19_73288783_73288976	gene40749:100192341	transcript	NM_001136553.1	protein_coding	2018-08-04	c.314_333delCAGGGGAGGCGGACCTCAGG	p.Ala105fs	505/1782	314/864	105/287	INFO_REALIGN_3_PRIME;LOF=(EXON_ssa19_73288783_73288976	gene40749:100192341|1|1.00)	LOF	13	SS	SS	del:SS
73307889	GCAGGGGAGGCGGACCT	G	del	AD-32_2017-07-25-13-41-20	73307889_GCAGGGGAGGCGGACCT_G	FT4KO1	Elovl2_T1_KO	Liver	final	standard	t2-std	Cloned	ssa19	.	0	.	frameshift_variant	HIGH	EXON_ssa19_73288783_73288976	gene40749:100192341	transcript	NM_001136553.1	protein_coding	2018-08-04	c.308_323delGGAGGCGGACCTCAGG	p.His103fs	499/1782	308/864	103/287	INFO_REALIGN_3_PRIME;LOF=(EXON_ssa19_73288783_73288976	gene40749:100192341|1|1.00)	LOF	13	LOF		del:LOF
73307899	CGGA	C	del	AD-33_2017-07-25-13-41-20	73307899_CGGA_C	FT4KO2	Elovl2_T1_KO	Liver	final	standard	t2-std	Cloned	ssa19	.	0	.	disruptive_inframe_deletion	MODERATE	EXON_ssa19_73288783_73288976	gene40749:100192341	transcript	NM_001136553.1	protein_coding	2018-08-04	c.324_326delGGA	p.Asp109del	515/1782	324/864	108/287	NA	NA		14	IF		del:IF
73307889	GCAGGGGAGGCGGACCT	G	del	AD-35_2017-07-25-13-41-20	73307889_GCAGGGGAGGCGGACCT_G	FT4KO2	Elovl2_T1_KO	Liver	final	standard	t2-std	Cloned	ssa19	.	0	.	frameshift_variant	HIGH	EXON_ssa19_73288783_73288976	gene40749:100192341	transcript	NM_001136553.1	protein_coding	2018-08-04	c.308_323delGGAGGCGGACCTCAGG	p.His103fs	499/1782	308/864	103/287	INFO_REALIGN_3_PRIME;LOF=(EXON_ssa19_73288783_73288976	gene40749:100192341|1|1.00)	LOF	14	LOF		del:LOF
73307902	AC	A	del	AD-36_2017-07-25-13-41-20	73307902_AC_A	FT4KO2	Elovl2_T1_KO	Liver	final	standard	t2-std	Cloned	ssa19	.	0	.	frameshift_variant	HIGH	EXON_ssa19_73288783_73288976	gene40749:100192341	transcript	NM_001136553.1	protein_coding	2018-08-04	c.328delC	p.Leu110fs	519/1782	328/864	110/287	INFO_REALIGN_3_PRIME;LOF=(EXON_ssa19_73288783_73288976	gene40749:100192341|1|1.00)	LOF	14	LOF		del:LOF
73307904	C	CG	ins	AD-41_2017-07-25-13-41-20	73307904_C_CG	FT4KO3	Elovl2_T1_KO	Liver	final	standard	t2-std	Cloned	ssa19	.	0	.	frameshift_variant	HIGH	EXON_ssa19_73288783_73288976	gene40749:100192341	transcript	NM_001136553.1	protein_coding	2018-08-04	c.328_329insG	p.Leu110fs	520/1782	329/864	110/287	;LOF=(EXON_ssa19_73288783_73288976	gene40749:100192341|1|1.00)	LOF	15	LOF		ins:LOF
73307900	GGACCTCA	G	del	AD-42_2017-07-25-13-41-20	73307900_GGACCTCA_G	FT4KO3	Elovl2_T1_KO	Liver	final	standard	t2-std	Cloned	ssa19	.	0	.	frameshift_variant&splice_region_variant	HIGH	EXON_ssa19_73288783_73288976	gene40749:100192341	transcript	NM_001136553.1	protein_coding	2018-08-04	c.326_332delACCTCAG	p.Asp109fs	517/1782	326/864	109/287	INFO_REALIGN_3_PRIME;LOF=(EXON_ssa19_73288783_73288976	gene40749:100192341|1|1.00)	LOF	15	SS	SS	del:SS
73307891	AGGGGAGGCGGACCTCAG	A	del	AD-45_2017-07-25-13-41-20	73307891_AGGGGAGGCGGACCTCAG_A	FT4KO3	Elovl2_T1_KO	Liver	final	standard	t2-std	Cloned	ssa19	.	0	.	frameshift_variant	HIGH	EXON_ssa19_73288783_73288976	gene40749:100192341	transcript	NM_001136553.1	protein_coding	2018-08-04	c.308_324delGGGAGGCGGACCTCAGG	p.His103fs	499/1782	308/864	103/287	INFO_REALIGN_3_PRIME;LOF=(EXON_ssa19_73288783_73288976	gene40749:100192341|1|1.00)	LOF	15	LOF		del:LOF
73307891	AGGGGAGGCGGACCTCAG	A	del	AD-47_2017-07-25-13-41-20	73307891_AGGGGAGGCGGACCTCAG_A	FT4KO3	Elovl2_T1_KO	Liver	final	standard	t2-std	Cloned	ssa19	.	0	.	frameshift_variant	HIGH	EXON_ssa19_73288783_73288976	gene40749:100192341	transcript	NM_001136553.1	protein_coding	2018-08-04	c.308_324delGGGAGGCGGACCTCAGG	p.His103fs	499/1782	308/864	103/287	INFO_REALIGN_3_PRIME;LOF=(EXON_ssa19_73288783_73288976	gene40749:100192341|1|1.00)	LOF	15	LOF		del:LOF
73307904	C	CGTGTG	ins	AD-48_2017-07-25-13-41-20	73307904_C_CGTGTG	FT4KO3	Elovl2_T1_KO	Liver	final	standard	t2-std	Cloned	ssa19	.	0	.	frameshift_variant	HIGH	EXON_ssa19_73288783_73288976	gene40749:100192341	transcript	NM_001136553.1	protein_coding	2018-08-04	c.328_329insGTGTG	p.Leu110fs	520/1782	329/864	110/287	;LOF=(EXON_ssa19_73288783_73288976	gene40749:100192341|1|1.00)	LOF	15	LOF		ins:LOF
73307899	CGGACCTCAGGGTGAGTAACACCGT	C	del	AD-1_2017-09-13-14-40-47	73307899_CGGACCTCAGGGTGAGTAACACCGT_C	T1KO2	Elovl2_T1_KO	Liver	intermediate	low_pufa	t2-low	Cloned	ssa19	.	0	.	frameshift_variant&splice_donor_variant&splice_region_variant&intron_variant	HIGH	EXON_ssa19_73288783_73288976	gene40749:100192341	transcript	NM_001136553.1	protein_coding	2018-08-04	c.324_333+14delGGACCTCAGGGTGAGTAACACCGT	p.Asp109fs	515/1782	324/864	108/287	;LOF=(EXON_ssa19_73288783_73288976	gene40749:100192341|1|1.00)	LOF	8	SS	SS	del:SS
73307901	GACCTCAGGGTGAGTA	G	del	AD-2_2017-09-13-14-40-47	73307901_GACCTCAGGGTGAGTA_G	T1KO2	Elovl2_T1_KO	Liver	intermediate	low_pufa	t2-low	Cloned	ssa19	.	0	.	frameshift_variant&splice_donor_variant&splice_region_variant&intron_variant	HIGH	EXON_ssa19_73288783_73288976	gene40749:100192341	transcript	NM_001136553.1	protein_coding	2018-08-04	c.326_333+7delACCTCAGGGTGAGTA	p.Asp109fs	517/1782	326/864	109/287	;LOF=(EXON_ssa19_73288783_73288976	gene40749:100192341|1|1.00)	LOF	8	SS	SS	del:SS
73307889	GCAGGGGAGGCGGACCT	G	del	AD-3_2017-09-13-14-40-47	73307889_GCAGGGGAGGCGGACCT_G	T1KO2	Elovl2_T1_KO	Liver	intermediate	low_pufa	t2-low	Cloned	ssa19	.	0	.	frameshift_variant	HIGH	EXON_ssa19_73288783_73288976	gene40749:100192341	transcript	NM_001136553.1	protein_coding	2018-08-04	c.308_323delGGAGGCGGACCTCAGG	p.His103fs	499/1782	308/864	103/287	INFO_REALIGN_3_PRIME;LOF=(EXON_ssa19_73288783_73288976	gene40749:100192341|1|1.00)	LOF	8	LOF		del:LOF
73307899	CGGACCTCAGGGTGAGTAACACCGT	C	del	AD-6_2017-09-13-14-40-47	73307899_CGGACCTCAGGGTGAGTAACACCGT_C	T1KO2	Elovl2_T1_KO	Liver	intermediate	low_pufa	t2-low	Cloned	ssa19	.	0	.	frameshift_variant&splice_donor_variant&splice_region_variant&intron_variant	HIGH	EXON_ssa19_73288783_73288976	gene40749:100192341	transcript	NM_001136553.1	protein_coding	2018-08-04	c.324_333+14delGGACCTCAGGGTGAGTAACACCGT	p.Asp109fs	515/1782	324/864	108/287	;LOF=(EXON_ssa19_73288783_73288976	gene40749:100192341|1|1.00)	LOF	8	SS	SS	del:SS
73307889	GCAGGGGAGGCGGACCT	G	del	AD-7_2017-09-13-14-40-47	73307889_GCAGGGGAGGCGGACCT_G	T1KO2	Elovl2_T1_KO	Liver	intermediate	low_pufa	t2-low	Cloned	ssa19	.	0	.	frameshift_variant	HIGH	EXON_ssa19_73288783_73288976	gene40749:100192341	transcript	NM_001136553.1	protein_coding	2018-08-04	c.308_323delGGAGGCGGACCTCAGG	p.His103fs	499/1782	308/864	103/287	INFO_REALIGN_3_PRIME;LOF=(EXON_ssa19_73288783_73288976	gene40749:100192341|1|1.00)	LOF	8	LOF		del:LOF
73307889	GCAGGGGAGGCGGACCT	G	del	AD-8_2017-09-13-14-40-47	73307889_GCAGGGGAGGCGGACCT_G	T1KO2	Elovl2_T1_KO	Liver	intermediate	low_pufa	t2-low	Cloned	ssa19	.	0	.	frameshift_variant	HIGH	EXON_ssa19_73288783_73288976	gene40749:100192341	transcript	NM_001136553.1	protein_coding	2018-08-04	c.308_323delGGAGGCGGACCTCAGG	p.His103fs	499/1782	308/864	103/287	INFO_REALIGN_3_PRIME;LOF=(EXON_ssa19_73288783_73288976	gene40749:100192341|1|1.00)	LOF	8	LOF		del:LOF
73307900	GGACCTCAGGGT	G	del	AD-10_2017-09-13-14-40-47	73307900_GGACCTCAGGGT_G	T1KO4	Elovl2_T1_KO	Liver	intermediate	low_pufa	t2-low	Cloned	ssa19	.	0	.	splice_donor_variant&conservative_inframe_deletion&splice_region_variant&intron_variant	HIGH	EXON_ssa19_73288783_73288976	gene40749:100192341	transcript	NM_001136553.1	protein_coding	2018-08-04	c.325_333+2delGACCTCAGGGT	p.Asp109_Arg111del	516/1782	325/864	109/287	NA	NA		9	SS	SS	del:SS
73307901	GACCTC	G	del	AD-13_2017-09-13-14-40-47	73307901_GACCTC_G	T1KO4	Elovl2_T1_KO	Liver	intermediate	low_pufa	t2-low	Cloned	ssa19	.	0	.	frameshift_variant&splice_region_variant	HIGH	EXON_ssa19_73288783_73288976	gene40749:100192341	transcript	NM_001136553.1	protein_coding	2018-08-04	c.327_331delCCTCA	p.Asp109fs	518/1782	327/864	109/287	INFO_REALIGN_3_PRIME;LOF=(EXON_ssa19_73288783_73288976	gene40749:100192341|1|1.00)	LOF	9	SS	SS	del:SS
73307902	AC	A	del	AD-14_2017-09-13-14-40-47	73307902_AC_A	T1KO4	Elovl2_T1_KO	Liver	intermediate	low_pufa	t2-low	Cloned	ssa19	.	0	.	frameshift_variant	HIGH	EXON_ssa19_73288783_73288976	gene40749:100192341	transcript	NM_001136553.1	protein_coding	2018-08-04	c.328delC	p.Leu110fs	519/1782	328/864	110/287	INFO_REALIGN_3_PRIME;LOF=(EXON_ssa19_73288783_73288976	gene40749:100192341|1|1.00)	LOF	9	LOF		del:LOF
73307905	T	TGGGTGAATAA	ins	AD-14_2017-09-13-14-40-47	73307905_T_TGGGTGAATAA	T1KO4	Elovl2_T1_KO	Liver	intermediate	low_pufa	t2-low	Cloned	ssa19	.	0	.	frameshift_variant&stop_gained	HIGH	EXON_ssa19_73288783_73288976	gene40749:100192341	transcript	NM_001136553.1	protein_coding	2018-08-04	c.329_330insGGGTGAATAA	p.Arg111fs	521/1782	330/864	110/287	;LOF=(EXON_ssa19_73288783_73288976	gene40749:100192341|1|1.00);	LOF	9	LOF		ins:LOF
73307902	AC	A	del	AD-16_2017-09-13-14-40-47	73307902_AC_A	T1KO4	Elovl2_T1_KO	Liver	intermediate	low_pufa	t2-low	Cloned	ssa19	.	0	.	frameshift_variant	HIGH	EXON_ssa19_73288783_73288976	gene40749:100192341	transcript	NM_001136553.1	protein_coding	2018-08-04	c.328delC	p.Leu110fs	519/1782	328/864	110/287	INFO_REALIGN_3_PRIME;LOF=(EXON_ssa19_73288783_73288976	gene40749:100192341|1|1.00)	LOF	9	LOF		del:LOF
73307905	T	TGGGTGAGTAA	ins	AD-16_2017-09-13-14-40-47	73307905_T_TGGGTGAGTAA	T1KO4	Elovl2_T1_KO	Liver	intermediate	low_pufa	t2-low	Cloned	ssa19	.	0	.	frameshift_variant&stop_gained	HIGH	EXON_ssa19_73288783_73288976	gene40749:100192341	transcript	NM_001136553.1	protein_coding	2018-08-04	c.329_330insGGGTGAGTAA	p.Arg111fs	521/1782	330/864	110/287	;LOF=(EXON_ssa19_73288783_73288976	gene40749:100192341|1|1.00);	LOF	9	LOF		ins:LOF
73307900	GGACCTCAGGGT	G	del	AD-26_2017-07-19-13-50-44	73307900_GGACCTCAGGGT_G	T2KO1	Elovl2_T1_KO	Liver	intermediate	low_pufa	t2-low	Cloned	ssa19	.	0	.	splice_donor_variant&conservative_inframe_deletion&splice_region_variant&intron_variant	HIGH	EXON_ssa19_73288783_73288976	gene40749:100192341	transcript	NM_001136553.1	protein_coding	2018-08-04	c.325_333+2delGACCTCAGGGT	p.Asp109_Arg111del	516/1782	325/864	109/287	NA	NA		10	SS	SS	del:SS
73307903	CCT	C	del	AD-28_2017-07-19-13-50-44	73307903_CCT_C	T2KO1	Elovl2_T1_KO	Liver	intermediate	low_pufa	t2-low	Cloned	ssa19	.	0	.	frameshift_variant	HIGH	EXON_ssa19_73288783_73288976	gene40749:100192341	transcript	NM_001136553.1	protein_coding	2018-08-04	c.329_330delTC	p.Leu110fs	520/1782	329/864	110/287	INFO_REALIGN_3_PRIME;LOF=(EXON_ssa19_73288783_73288976	gene40749:100192341|1|1.00)	LOF	10	LOF		del:LOF
73307897	G	GTCCCT	ins	AD-30_2017-07-19-13-50-44	73307897_G_GTCCCT	T2KO1	Elovl2_T1_KO	Liver	intermediate	low_pufa	t2-low	Cloned	ssa19	.	0	.	frameshift_variant	HIGH	EXON_ssa19_73288783_73288976	gene40749:100192341	transcript	NM_001136553.1	protein_coding	2018-08-04	c.321_322insTCCCT	p.Ala108fs	513/1782	322/864	108/287	;LOF=(EXON_ssa19_73288783_73288976	gene40749:100192341|1|1.00)	LOF	10	LOF		ins:LOF
73307902	ACCT	A	del	AD-33_2017-09-13-14-40-47	73307902_ACCT_A	T3KO2	Elovl2_T1_KO	Liver	intermediate	low_pufa	t2-low	Cloned	ssa19	.	0	.	conservative_inframe_deletion	MODERATE	EXON_ssa19_73288783_73288976	gene40749:100192341	transcript	NM_001136553.1	protein_coding	2018-08-04	c.328_330delCTC	p.Leu110del	519/1782	328/864	110/287	INFO_REALIGN_3_PRIME	NA		11	IF		del:IF
73307902	A	AT	ins	AD-34_2017-09-13-14-40-47	73307902_A_AT	T3KO2	Elovl2_T1_KO	Liver	intermediate	low_pufa	t2-low	Cloned	ssa19	.	0	.	frameshift_variant	HIGH	EXON_ssa19_73288783_73288976	gene40749:100192341	transcript	NM_001136553.1	protein_coding	2018-08-04	c.326_327insT	p.Leu110fs	518/1782	327/864	109/287	;LOF=(EXON_ssa19_73288783_73288976	gene40749:100192341|1|1.00)	LOF	11	LOF		ins:LOF
73307898	GCGGACCT	G	del	AD-36_2017-09-13-14-40-47	73307898_GCGGACCT_G	T3KO2	Elovl2_T1_KO	Liver	intermediate	low_pufa	t2-low	Cloned	ssa19	.	0	.	frameshift_variant	HIGH	EXON_ssa19_73288783_73288976	gene40749:100192341	transcript	NM_001136553.1	protein_coding	2018-08-04	c.324_330delGGACCTC	p.Asp109fs	515/1782	324/864	108/287	INFO_REALIGN_3_PRIME;LOF=(EXON_ssa19_73288783_73288976	gene40749:100192341|1|1.00)	LOF	11	LOF		del:LOF
73307902	ACCT	A	del	AD-38_2017-09-13-14-40-47	73307902_ACCT_A	T3KO2	Elovl2_T1_KO	Liver	intermediate	low_pufa	t2-low	Cloned	ssa19	.	0	.	conservative_inframe_deletion	MODERATE	EXON_ssa19_73288783_73288976	gene40749:100192341	transcript	NM_001136553.1	protein_coding	2018-08-04	c.328_330delCTC	p.Leu110del	519/1782	328/864	110/287	INFO_REALIGN_3_PRIME	NA		11	IF		del:IF
73307898	GCGGACCT	G	del	AD-39_2017-09-13-14-40-47	73307898_GCGGACCT_G	T3KO2	Elovl2_T1_KO	Liver	intermediate	low_pufa	t2-low	Cloned	ssa19	.	0	.	frameshift_variant	HIGH	EXON_ssa19_73288783_73288976	gene40749:100192341	transcript	NM_001136553.1	protein_coding	2018-08-04	c.324_330delGGACCTC	p.Asp109fs	515/1782	324/864	108/287	INFO_REALIGN_3_PRIME;LOF=(EXON_ssa19_73288783_73288976	gene40749:100192341|1|1.00)	LOF	11	LOF		del:LOF
73307904	C	CG	ins	AD-40_2017-09-13-14-40-47	73307904_C_CG	T3KO2	Elovl2_T1_KO	Liver	intermediate	low_pufa	t2-low	Cloned	ssa19	.	0	.	frameshift_variant	HIGH	EXON_ssa19_73288783_73288976	gene40749:100192341	transcript	NM_001136553.1	protein_coding	2018-08-04	c.328_329insG	p.Leu110fs	520/1782	329/864	110/287	;LOF=(EXON_ssa19_73288783_73288976	gene40749:100192341|1|1.00)	LOF	11	LOF		ins:LOF
73307902	AC	A	del	AD-41_2017-09-13-14-40-47	73307902_AC_A	T3KO3	Elovl2_T1_KO	Liver	intermediate	low_pufa	t2-low	Cloned	ssa19	.	0	.	frameshift_variant	HIGH	EXON_ssa19_73288783_73288976	gene40749:100192341	transcript	NM_001136553.1	protein_coding	2018-08-04	c.328delC	p.Leu110fs	519/1782	328/864	110/287	INFO_REALIGN_3_PRIME;LOF=(EXON_ssa19_73288783_73288976	gene40749:100192341|1|1.00)	LOF	12	LOF		del:LOF
73307902	A	AC	ins	AD-42_2017-09-13-14-40-47	73307902_A_AC	T3KO3	Elovl2_T1_KO	Liver	intermediate	low_pufa	t2-low	Cloned	ssa19	.	0	.	frameshift_variant	HIGH	EXON_ssa19_73288783_73288976	gene40749:100192341	transcript	NM_001136553.1	protein_coding	2018-08-04	c.328dupC	p.Leu110fs	520/1782	329/864	110/287	INFO_REALIGN_3_PRIME;LOF=(EXON_ssa19_73288783_73288976	gene40749:100192341|1|1.00)	LOF	12	LOF		ins:LOF
73307902	A	AC	ins	AD-44_2017-09-13-14-40-47	73307902_A_AC	T3KO3	Elovl2_T1_KO	Liver	intermediate	low_pufa	t2-low	Cloned	ssa19	.	0	.	frameshift_variant	HIGH	EXON_ssa19_73288783_73288976	gene40749:100192341	transcript	NM_001136553.1	protein_coding	2018-08-04	c.328dupC	p.Leu110fs	520/1782	329/864	110/287	INFO_REALIGN_3_PRIME;LOF=(EXON_ssa19_73288783_73288976	gene40749:100192341|1|1.00)	LOF	12	LOF		ins:LOF
73307902	A	AC	ins	AD-45_2017-09-13-14-40-47	73307902_A_AC	T3KO3	Elovl2_T1_KO	Liver	intermediate	low_pufa	t2-low	Cloned	ssa19	.	0	.	frameshift_variant	HIGH	EXON_ssa19_73288783_73288976	gene40749:100192341	transcript	NM_001136553.1	protein_coding	2018-08-04	c.328dupC	p.Leu110fs	520/1782	329/864	110/287	INFO_REALIGN_3_PRIME;LOF=(EXON_ssa19_73288783_73288976	gene40749:100192341|1|1.00)	LOF	12	LOF		ins:LOF
73307903	CCT	C	del	AD-46_2017-09-13-14-40-47	73307903_CCT_C	T3KO3	Elovl2_T1_KO	Liver	intermediate	low_pufa	t2-low	Cloned	ssa19	.	0	.	frameshift_variant	HIGH	EXON_ssa19_73288783_73288976	gene40749:100192341	transcript	NM_001136553.1	protein_coding	2018-08-04	c.329_330delTC	p.Leu110fs	520/1782	329/864	110/287	INFO_REALIGN_3_PRIME;LOF=(EXON_ssa19_73288783_73288976	gene40749:100192341|1|1.00)	LOF	12	LOF		del:LOF
73307902	A	AC	ins	AD-48_2017-09-13-14-40-47	73307902_A_AC	T3KO3	Elovl2_T1_KO	Liver	intermediate	low_pufa	t2-low	Cloned	ssa19	.	0	.	frameshift_variant	HIGH	EXON_ssa19_73288783_73288976	gene40749:100192341	transcript	NM_001136553.1	protein_coding	2018-08-04	c.328dupC	p.Leu110fs	520/1782	329/864	110/287	INFO_REALIGN_3_PRIME;LOF=(EXON_ssa19_73288783_73288976	gene40749:100192341|1|1.00)	LOF	12	LOF		ins:LOF
73307900	GGACCTCAGGGT	G	del	A-07_2017-08-02-12-24-07	73307900_GGACCTCAGGGT_G	T4KO1	Elovl2_T1_KO	Liver	intermediate	standard	t2-std	Cloned	ssa19	.	0	.	splice_donor_variant&conservative_inframe_deletion&splice_region_variant&intron_variant	HIGH	EXON_ssa19_73288783_73288976	gene40749:100192341	transcript	NM_001136553.1	protein_coding	2018-08-04	c.325_333+2delGACCTCAGGGT	p.Asp109_Arg111del	516/1782	325/864	109/287	NA	NA		16	SS	SS	del:SS
73307902	ACCT	A	del	A-10_2017-08-02-12-24-07	73307902_ACCT_A	T4KO2	Elovl2_T1_KO	Liver	intermediate	standard	t2-std	Cloned	ssa19	.	0	.	conservative_inframe_deletion	MODERATE	EXON_ssa19_73288783_73288976	gene40749:100192341	transcript	NM_001136553.1	protein_coding	2018-08-04	c.328_330delCTC	p.Leu110del	519/1782	328/864	110/287	INFO_REALIGN_3_PRIME	NA		17	IF		del:IF
73307902	ACCT	A	del	A-15_2017-08-02-12-24-07	73307902_ACCT_A	T4KO2	Elovl2_T1_KO	Liver	intermediate	standard	t2-std	Cloned	ssa19	.	0	.	conservative_inframe_deletion	MODERATE	EXON_ssa19_73288783_73288976	gene40749:100192341	transcript	NM_001136553.1	protein_coding	2018-08-04	c.328_330delCTC	p.Leu110del	519/1782	328/864	110/287	INFO_REALIGN_3_PRIME	NA		17	IF		del:IF
73307903	C	CACAAGTGTTA	ins	A-18_2017-08-02-12-24-07	73307903_C_CACAAGTGTTA	T4KO3	Elovl2_T1_KO	Liver	intermediate	standard	t2-std	Cloned	ssa19	.	0	.	frameshift_variant	HIGH	EXON_ssa19_73288783_73288976	gene40749:100192341	transcript	NM_001136553.1	protein_coding	2018-08-04	c.327_328insACAAGTGTTA	p.Leu110fs	519/1782	328/864	110/287	;LOF=(EXON_ssa19_73288783_73288976	gene40749:100192341|1|1.00)	LOF	18	LOF		ins:LOF
73307903	C	CACAAGTGTTA	ins	A-19_2017-08-02-12-24-07	73307903_C_CACAAGTGTTA	T4KO3	Elovl2_T1_KO	Liver	intermediate	standard	t2-std	Cloned	ssa19	.	0	.	frameshift_variant	HIGH	EXON_ssa19_73288783_73288976	gene40749:100192341	transcript	NM_001136553.1	protein_coding	2018-08-04	c.327_328insACAAGTGTTA	p.Leu110fs	519/1782	328/864	110/287	;LOF=(EXON_ssa19_73288783_73288976	gene40749:100192341|1|1.00)	LOF	18	LOF		ins:LOF
73307881	TCCACGAG	T	del	A-20_2017-08-02-12-24-07	73307881_TCCACGAG_T	T4KO3	Elovl2_T1_KO	Liver	intermediate	standard	t2-std	Cloned	ssa19	.	0	.	frameshift_variant	HIGH	EXON_ssa19_73288783_73288976	gene40749:100192341	transcript	NM_001136553.1	protein_coding	2018-08-04	c.306_312delCCACGAG	p.His103fs	497/1782	306/864	102/287	;LOF=(EXON_ssa19_73288783_73288976	gene40749:100192341|1|1.00)	LOF	18	LOF		del:LOF
73307894	GGAGGCGGACC	G	del	A-20_2017-08-02-12-24-07	73307894_GGAGGCGGACC_G	T4KO3	Elovl2_T1_KO	Liver	intermediate	standard	t2-std	Cloned	ssa19	.	0	.	frameshift_variant	HIGH	EXON_ssa19_73288783_73288976	gene40749:100192341	transcript	NM_001136553.1	protein_coding	2018-08-04	c.319_328delGAGGCGGACC	p.Glu107fs	510/1782	319/864	107/287	;LOF=(EXON_ssa19_73288783_73288976	gene40749:100192341|1|1.00)	LOF	18	LOF		del:LOF
73307909	GGT	G	del	A-20_2017-08-02-12-24-07	73307909_GGT_G	T4KO3	Elovl2_T1_KO	Liver	intermediate	standard	t2-std	Cloned	ssa19	.	0	.	splice_donor_variant&intron_variant	HIGH	EXON_ssa19_73288783_73288976	gene40749:100192341	transcript	NM_001136553.1	protein_coding	2018-07-04	c.333+1_333+2delGT	;LOF=(EXON_ssa19_73288783_73288976	gene40749:100192341	1	1.00)	NA	NA		18	SS	SS	del:SS
73307902	AC	A	del	AD-08_2017-08-02-12-24-07	73307902_AC_A	FT1KO1	Elovl2_T1_KO	Liver	final	low_pufa	t2-low	Cloned	ssa19	.	0	.	frameshift_variant	HIGH	EXON_ssa19_73288783_73288976	gene40749:100192341	transcript	NM_001136553.1	protein_coding	2018-08-04	c.328delC	p.Leu110fs	519/1782	328/864	110/287	INFO_REALIGN_3_PRIME;LOF=(EXON_ssa19_73288783_73288976	gene40749:100192341|1|1.00)	LOF	1	LOF		del:LOF
73307903	C	CAGGGGAGGCGGACAGG	ins	A-17_2017-08-02-12-24-07	73307903_C_CAGGGGAGGCGGACAGG	T4KO3	Elovl2_T1_KO	Liver	intermediate	standard	t2-std	Cloned	ssa19	.	0	.	frameshift_variant	HIGH	EXON_ssa19_73288783_73288976	gene40749:100192341	transcript	NM_001136553.1	protein_coding	2018-08-04	c.327_328insAGGGGAGGCGGACAGG	p.Leu110fs	519/1782	328/864	110/287	;LOF=(EXON_ssa19_73288783_73288976	gene40749:100192341|1|1.00)	LOF	18	LOF		ins:LOF
73307903	C	CGAGGCACGGTGTTA	ins	AD-19_2017-08-31-13-48-10	73307903_C_CGAGGCACGGTGTTA	FT3KO5	Elovl2_T1_KO	Liver	final	low_pufa	t2-low	Cloned	ssa19	.	0	.	frameshift_variant	HIGH	EXON_ssa19_73288783_73288976	gene40749:100192341	transcript	NM_001136553.1	protein_coding	2018-08-04	c.327_328insGAGGCACGGTGTTA	p.Leu110fs	519/1782	328/864	110/287	;LOF=(EXON_ssa19_73288783_73288976	gene40749:100192341|1|1.00)	LOF	7	LOF		ins:LOF
73307894	GGAGGCGGACCTCAGGGT	G	del	AD-5_2017-09-13-14-40-47	73307894_GGAGGCGGACCTCAGGGT_G	T1KO2	Elovl2_T1_KO	Liver	intermediate	low_pufa	t2-low	Cloned	ssa19	.	0	.	splice_donor_variant&conservative_inframe_deletion&splice_region_variant&intron_variant	HIGH	EXON_ssa19_73288783_73288976	gene40749:100192341	transcript	NM_001136553.1	protein_coding	2018-08-04	c.319_333+2delGAGGCGGACCTCAGGGT	p.Glu107_Arg111del	510/1782	319/864	107/287	NA	NA		8	SS	SS	del:SS
73307900	GGACCTCAGGGT	G	del	AD-9_2017-09-13-14-40-47	73307900_GGACCTCAGGGT_G	T1KO4	Elovl2_T1_KO	Liver	intermediate	low_pufa	t2-low	Cloned	ssa19	.	0	.	splice_donor_variant&conservative_inframe_deletion&splice_region_variant&intron_variant	HIGH	EXON_ssa19_73288783_73288976	gene40749:100192341	transcript	NM_001136553.1	protein_coding	2018-08-04	c.325_333+2delGACCTCAGGGT	p.Asp109_Arg111del	516/1782	325/864	109/287	NA	NA		9	SS	SS	del:SS
73307902	AC	A	del	AD-47_2017-09-13-14-40-47	73307902_AC_A	T3KO3	Elovl2_T1_KO	Liver	intermediate	low_pufa	t2-low	Cloned	ssa19	.	0	.	frameshift_variant	HIGH	EXON_ssa19_73288783_73288976	gene40749:100192341	transcript	NM_001136553.1	protein_coding	2018-08-04	c.328delC	p.Leu110fs	519/1782	328/864	110/287	INFO_REALIGN_3_PRIME;LOF=(EXON_ssa19_73288783_73288976	gene40749:100192341|1|1.00)	LOF	12	LOF		del:LOF
73307897	GGC	G	del	AD-01_2017-08-02-12-24-07	73307897_GGC_G	FT1KO1	Elovl2_T1_KO	Liver	final	low_pufa	t2-low	Cloned	ssa19	.	0	.	frameshift_variant	HIGH	EXON_ssa19_73288783_73288976	gene40749:100192341	transcript	NM_001136553.1	protein_coding	2018-08-04	c.323_324delCG	p.Ala108fs	514/1782	323/864	108/287	INFO_REALIGN_3_PRIME;LOF=(EXON_ssa19_73288783_73288976	gene40749:100192341|1|1.00)	LOF	1	LOF		del:LOF
73307903	C	CTGTGGA	ins	AD-03_2017-08-02-12-24-07	73307903_C_CTGTGGA	FT1KO1	Elovl2_T1_KO	Liver	final	low_pufa	t2-low	Cloned	ssa19	.	0	.	conservative_inframe_insertion	MODERATE	EXON_ssa19_73288783_73288976	gene40749:100192341	transcript	NM_001136553.1	protein_coding	2018-08-04	c.327_328insTGTGGA	p.Asp109_Leu110insCysGly	519/1782	328/864	110/287	NA	NA		1	IF		ins:IF
73307904	CTCAG	C	del	AD-24_2017-08-02-12-24-07	73307904_CTCAG_C	FT2KO1	Elovl2_T1_KO	Liver	final	low_pufa	t2-low	Cloned	ssa19	.	0	.	frameshift_variant&splice_region_variant	HIGH	EXON_ssa19_73288783_73288976	gene40749:100192341	transcript	NM_001136553.1	protein_coding	2018-08-04	c.329_332delTCAG	p.Leu110fs	520/1782	329/864	110/287	;LOF=(EXON_ssa19_73288783_73288976	gene40749:100192341|1|1.00)	LOF	3	SS	SS	del:SS
73307894	GGAGGCGGACCTCAGGGT	G	del	AD-10_2017-07-25-13-41-20	73307894_GGAGGCGGACCTCAGGGT_G	FT2KO2	Elovl2_T1_KO	Liver	final	low_pufa	t2-low	Cloned	ssa19	.	0	.	splice_donor_variant&conservative_inframe_deletion&splice_region_variant&intron_variant	HIGH	EXON_ssa19_73288783_73288976	gene40749:100192341	transcript	NM_001136553.1	protein_coding	2018-08-04	c.319_333+2delGAGGCGGACCTCAGGGT	p.Glu107_Arg111del	510/1782	319/864	107/287	NA	NA		4	SS	SS	del:SS
73307889	GCAGGGGAGGCGGACCT	G	del	AD-18_2017-07-25-13-41-20	73307889_GCAGGGGAGGCGGACCT_G	FT3KO2	Elovl2_T1_KO	Liver	final	low_pufa	t2-low	Cloned	ssa19	.	0	.	frameshift_variant	HIGH	EXON_ssa19_73288783_73288976	gene40749:100192341	transcript	NM_001136553.1	protein_coding	2018-08-04	c.308_323delGGAGGCGGACCTCAGG	p.His103fs	499/1782	308/864	103/287	INFO_REALIGN_3_PRIME;LOF=(EXON_ssa19_73288783_73288976	gene40749:100192341|1|1.00)	LOF	6	LOF		del:LOF
73307889	GCAGGGGAGGCGGACCT	G	del	AD-24_2017-07-25-13-41-20	73307889_GCAGGGGAGGCGGACCT_G	FT3KO2	Elovl2_T1_KO	Liver	final	low_pufa	t2-low	Cloned	ssa19	.	0	.	frameshift_variant	HIGH	EXON_ssa19_73288783_73288976	gene40749:100192341	transcript	NM_001136553.1	protein_coding	2018-08-04	c.308_323delGGAGGCGGACCTCAGG	p.His103fs	499/1782	308/864	103/287	INFO_REALIGN_3_PRIME;LOF=(EXON_ssa19_73288783_73288976	gene40749:100192341|1|1.00)	LOF	6	LOF		del:LOF
73307886	GAGGCAGGGGAGGCGGACCTC	G	del	AD-28_2017-07-25-13-41-20	73307886_GAGGCAGGGGAGGCGGACCTC_G	FT4KO1	Elovl2_T1_KO	Liver	final	standard	t2-std	Cloned	ssa19	.	0	.	frameshift_variant&splice_region_variant	HIGH	EXON_ssa19_73288783_73288976	gene40749:100192341	transcript	NM_001136553.1	protein_coding	2018-08-04	c.314_333delCAGGGGAGGCGGACCTCAGG	p.Ala105fs	505/1782	314/864	105/287	INFO_REALIGN_3_PRIME;LOF=(EXON_ssa19_73288783_73288976	gene40749:100192341|1|1.00)	LOF	13	SS	SS	del:SS
73307886	GAGGCAGGGGAGGCGGACCTC	G	del	AD-31_2017-07-25-13-41-20	73307886_GAGGCAGGGGAGGCGGACCTC_G	FT4KO1	Elovl2_T1_KO	Liver	final	standard	t2-std	Cloned	ssa19	.	0	.	frameshift_variant&splice_region_variant	HIGH	EXON_ssa19_73288783_73288976	gene40749:100192341	transcript	NM_001136553.1	protein_coding	2018-08-04	c.314_333delCAGGGGAGGCGGACCTCAGG	p.Ala105fs	505/1782	314/864	105/287	INFO_REALIGN_3_PRIME;LOF=(EXON_ssa19_73288783_73288976	gene40749:100192341|1|1.00)	LOF	13	SS	SS	del:SS
73307902	AC	A	del	AD-34_2017-07-25-13-41-20	73307902_AC_A	FT4KO2	Elovl2_T1_KO	Liver	final	standard	t2-std	Cloned	ssa19	.	0	.	frameshift_variant	HIGH	EXON_ssa19_73288783_73288976	gene40749:100192341	transcript	NM_001136553.1	protein_coding	2018-08-04	c.328delC	p.Leu110fs	519/1782	328/864	110/287	INFO_REALIGN_3_PRIME;LOF=(EXON_ssa19_73288783_73288976	gene40749:100192341|1|1.00)	LOF	14	LOF		del:LOF
73307902	ACCT	A	del	AD-44_2017-07-25-13-41-20	73307902_ACCT_A	FT4KO3	Elovl2_T1_KO	Liver	final	standard	t2-std	Cloned	ssa19	.	0	.	conservative_inframe_deletion	MODERATE	EXON_ssa19_73288783_73288976	gene40749:100192341	transcript	NM_001136553.1	protein_coding	2018-08-04	c.328_330delCTC	p.Leu110del	519/1782	328/864	110/287	INFO_REALIGN_3_PRIME	NA		15	IF		del:IF
73307903	CCT	C	del	AD-25_2017-07-19-13-50-44	73307903_CCT_C	T2KO1	Elovl2_T1_KO	Liver	intermediate	low_pufa	t2-low	Cloned	ssa19	.	0	.	frameshift_variant	HIGH	EXON_ssa19_73288783_73288976	gene40749:100192341	transcript	NM_001136553.1	protein_coding	2018-08-04	c.329_330delTC	p.Leu110fs	520/1782	329/864	110/287	INFO_REALIGN_3_PRIME;LOF=(EXON_ssa19_73288783_73288976	gene40749:100192341|1|1.00)	LOF	10	LOF		del:LOF
73307903	CCT	C	del	AD-27_2017-07-19-13-50-44	73307903_CCT_C	T2KO1	Elovl2_T1_KO	Liver	intermediate	low_pufa	t2-low	Cloned	ssa19	.	0	.	frameshift_variant	HIGH	EXON_ssa19_73288783_73288976	gene40749:100192341	transcript	NM_001136553.1	protein_coding	2018-08-04	c.329_330delTC	p.Leu110fs	520/1782	329/864	110/287	INFO_REALIGN_3_PRIME;LOF=(EXON_ssa19_73288783_73288976	gene40749:100192341|1|1.00)	LOF	10	LOF		del:LOF
73307897	G	GTCCCT	ins	AD-29_2017-07-19-13-50-44	73307897_G_GTCCCT	T2KO1	Elovl2_T1_KO	Liver	intermediate	low_pufa	t2-low	Cloned	ssa19	.	0	.	frameshift_variant	HIGH	EXON_ssa19_73288783_73288976	gene40749:100192341	transcript	NM_001136553.1	protein_coding	2018-08-04	c.321_322insTCCCT	p.Ala108fs	513/1782	322/864	108/287	;LOF=(EXON_ssa19_73288783_73288976	gene40749:100192341|1|1.00)	LOF	10	LOF		ins:LOF
73307897	G	GTCCCT	ins	AD-31_2017-07-19-13-50-44	73307897_G_GTCCCT	T2KO1	Elovl2_T1_KO	Liver	intermediate	low_pufa	t2-low	Cloned	ssa19	.	0	.	frameshift_variant	HIGH	EXON_ssa19_73288783_73288976	gene40749:100192341	transcript	NM_001136553.1	protein_coding	2018-08-04	c.321_322insTCCCT	p.Ala108fs	513/1782	322/864	108/287	;LOF=(EXON_ssa19_73288783_73288976	gene40749:100192341|1|1.00)	LOF	10	LOF		ins:LOF
73307900	GGACCTCAGGGT	G	del	A-01_2017-08-02-12-24-07	73307900_GGACCTCAGGGT_G	T4KO1	Elovl2_T1_KO	Liver	intermediate	standard	t2-std	Cloned	ssa19	.	0	.	splice_donor_variant&conservative_inframe_deletion&splice_region_variant&intron_variant	HIGH	EXON_ssa19_73288783_73288976	gene40749:100192341	transcript	NM_001136553.1	protein_coding	2018-08-04	c.325_333+2delGACCTCAGGGT	p.Asp109_Arg111del	516/1782	325/864	109/287	NA	NA		16	SS	SS	del:SS
73307901	G	GTGTT	ins	A-02_2017-08-02-12-24-07	73307901_G_GTGTT	T4KO1	Elovl2_T1_KO	Liver	intermediate	standard	t2-std	Cloned	ssa19	.	0	.	frameshift_variant	HIGH	EXON_ssa19_73288783_73288976	gene40749:100192341	transcript	NM_001136553.1	protein_coding	2018-08-04	c.325_326insTGTT	p.Asp109fs	517/1782	326/864	109/287	;LOF=(EXON_ssa19_73288783_73288976	gene40749:100192341|1|1.00)	LOF	16	LOF		ins:LOF
73307902	AC	A	del	A-02_2017-08-02-12-24-07	73307902_AC_A	T4KO1	Elovl2_T1_KO	Liver	intermediate	standard	t2-std	Cloned	ssa19	.	0	.	frameshift_variant	HIGH	EXON_ssa19_73288783_73288976	gene40749:100192341	transcript	NM_001136553.1	protein_coding	2018-08-04	c.328delC	p.Leu110fs	519/1782	328/864	110/287	INFO_REALIGN_3_PRIME;LOF=(EXON_ssa19_73288783_73288976	gene40749:100192341|1|1.00)	LOF	16	LOF		del:LOF
73307900	GGACCTCAGGGT	G	del	A-04_2017-08-02-12-24-07	73307900_GGACCTCAGGGT_G	T4KO1	Elovl2_T1_KO	Liver	intermediate	standard	t2-std	Cloned	ssa19	.	0	.	splice_donor_variant&conservative_inframe_deletion&splice_region_variant&intron_variant	HIGH	EXON_ssa19_73288783_73288976	gene40749:100192341	transcript	NM_001136553.1	protein_coding	2018-08-04	c.325_333+2delGACCTCAGGGT	p.Asp109_Arg111del	516/1782	325/864	109/287	NA	NA		16	SS	SS	del:SS
73307904	C	CGTGTGTGTGTGTGTGTGTGTGTGTGTGTGTGTGTGTGTGTTTGTG	ins	A-05_2017-08-02-12-24-07	73307904_C_CGTGTGTGTGTGTGTGTGTGTGTGTGTGTGTGTGTGTGTGTTTGTG	T4KO1	Elovl2_T1_KO	Liver	intermediate	standard	t2-std	Cloned	ssa19	.	0	.	disruptive_inframe_insertion	MODERATE	EXON_ssa19_73288783_73288976	gene40749:100192341	transcript	NM_001136553.1	protein_coding	2018-08-04	c.328_329insGTGTGTGTGTGTGTGTGTGTGTGTGTGTGTGTGTGTGTGTTTGTG	p.Leu110delinsArgValCysValCysValCysValCysValCysValCysValCysVal	520/1782	329/864	110/287	NA	NA		16	IF		ins:IF
73307899	C	CCTCTATCATTCTCTA	ins	A-06_2017-08-02-12-24-07	73307899_C_CCTCTATCATTCTCTA	T4KO1	Elovl2_T1_KO	Liver	intermediate	standard	t2-std	Cloned	ssa19	.	0	.	stop_gained&disruptive_inframe_insertion	HIGH	EXON_ssa19_73288783_73288976	gene40749:100192341	transcript	NM_001136553.1	protein_coding	2018-08-04	c.323_324insCTCTATCATTCTCTA	p.Ala108_Asp109insSerIleIleLeuTer	515/1782	324/864	108/287	;LOF=(EXON_ssa19_73288783_73288976	gene40749:100192341|1|1.00);	LOF	16	LOF		ins:LOF
73307904	C	CCTCTTAACACTTTTACACTTTT	ins	A-09_2017-08-02-12-24-07	73307904_C_CCTCTTAACACTTTTACACTTTT	T4KO2	Elovl2_T1_KO	Liver	intermediate	standard	t2-std	Cloned	ssa19	.	0	.	frameshift_variant	HIGH	EXON_ssa19_73288783_73288976	gene40749:100192341	transcript	NM_001136553.1	protein_coding	2018-08-04	c.328_329insCTCTTAACACTTTTACACTTTT	p.Leu110fs	520/1782	329/864	110/287	;LOF=(EXON_ssa19_73288783_73288976	gene40749:100192341|1|1.00)	LOF	17	LOF		ins:LOF
73307902	ACCT	A	del	A-11_2017-08-02-12-24-07	73307902_ACCT_A	T4KO2	Elovl2_T1_KO	Liver	intermediate	standard	t2-std	Cloned	ssa19	.	0	.	conservative_inframe_deletion	MODERATE	EXON_ssa19_73288783_73288976	gene40749:100192341	transcript	NM_001136553.1	protein_coding	2018-08-04	c.328_330delCTC	p.Leu110del	519/1782	328/864	110/287	INFO_REALIGN_3_PRIME	NA		17	IF		del:IF
73307900	GGACCTCAGGGT	G	del	A-12_2017-08-02-12-24-07	73307900_GGACCTCAGGGT_G	T4KO2	Elovl2_T1_KO	Liver	intermediate	standard	t2-std	Cloned	ssa19	.	0	.	splice_donor_variant&conservative_inframe_deletion&splice_region_variant&intron_variant	HIGH	EXON_ssa19_73288783_73288976	gene40749:100192341	transcript	NM_001136553.1	protein_coding	2018-08-04	c.325_333+2delGACCTCAGGGT	p.Asp109_Arg111del	516/1782	325/864	109/287	NA	NA		17	SS	SS	del:SS
73307902	ACCT	A	del	A-16_2017-08-02-12-24-07	73307902_ACCT_A	T4KO2	Elovl2_T1_KO	Liver	intermediate	standard	t2-std	Cloned	ssa19	.	0	.	conservative_inframe_deletion	MODERATE	EXON_ssa19_73288783_73288976	gene40749:100192341	transcript	NM_001136553.1	protein_coding	2018-08-04	c.328_330delCTC	p.Leu110del	519/1782	328/864	110/287	INFO_REALIGN_3_PRIME	NA		17	IF		del:IF
73307904	C	CTGCGTGTGTG	ins	A-22_2017-08-02-12-24-07	73307904_C_CTGCGTGTGTG	T4KO3	Elovl2_T1_KO	Liver	intermediate	standard	t2-std	Cloned	ssa19	.	0	.	frameshift_variant	HIGH	EXON_ssa19_73288783_73288976	gene40749:100192341	transcript	NM_001136553.1	protein_coding	2018-08-04	c.329_330insGCGTGTGTGT	p.Ala113fs	521/1782	330/864	110/287	INFO_REALIGN_3_PRIME;LOF=(EXON_ssa19_73288783_73288976	gene40749:100192341|1|1.00)	LOF	18	LOF		ins:LOF
73307881	TCCACGAG	T	del	A-23_2017-08-02-12-24-07	73307881_TCCACGAG_T	T4KO3	Elovl2_T1_KO	Liver	intermediate	standard	t2-std	Cloned	ssa19	.	0	.	frameshift_variant	HIGH	EXON_ssa19_73288783_73288976	gene40749:100192341	transcript	NM_001136553.1	protein_coding	2018-08-04	c.306_312delCCACGAG	p.His103fs	497/1782	306/864	102/287	;LOF=(EXON_ssa19_73288783_73288976	gene40749:100192341|1|1.00)	LOF	18	LOF		del:LOF
73307894	GGAGGCGGACC	G	del	A-23_2017-08-02-12-24-07	73307894_GGAGGCGGACC_G	T4KO3	Elovl2_T1_KO	Liver	intermediate	standard	t2-std	Cloned	ssa19	.	0	.	frameshift_variant	HIGH	EXON_ssa19_73288783_73288976	gene40749:100192341	transcript	NM_001136553.1	protein_coding	2018-08-04	c.319_328delGAGGCGGACC	p.Glu107fs	510/1782	319/864	107/287	;LOF=(EXON_ssa19_73288783_73288976	gene40749:100192341|1|1.00)	LOF	18	LOF		del:LOF
73307909	GGT	G	del	A-23_2017-08-02-12-24-07	73307909_GGT_G	T4KO3	Elovl2_T1_KO	Liver	intermediate	standard	t2-std	Cloned	ssa19	.	0	.	splice_donor_variant&intron_variant	HIGH	EXON_ssa19_73288783_73288976	gene40749:100192341	transcript	NM_001136553.1	protein_coding	2018-07-04	c.333+1_333+2delGT	;LOF=(EXON_ssa19_73288783_73288976	gene40749:100192341	1	1.00)	NA	NA		18	SS	SS	del:SS
73307903	CCT	C	del	AD-21_2017-07-25-13-41-20	73307903_CCT_C	FT3KO2	Elovl2_T1_KO	Liver	final	low_pufa	t2-low	Cloned	ssa19	.	0	.	frameshift_variant	HIGH	EXON_ssa19_73288783_73288976	gene40749:100192341	transcript	NM_001136553.1	protein_coding	2018-08-04	c.329_330delTC	p.Leu110fs	520/1782	329/864	110/287	INFO_REALIGN_3_PRIME;LOF=(EXON_ssa19_73288783_73288976	gene40749:100192341|1|1.00)	LOF	6	LOF		del:LOF
73307892	GGGGAGGCGGACCTCA	G	del	AD-4_2017-08-31-13-48-10	73307892_GGGGAGGCGGACCTCA_G	FT2KO5	Elovl2_T1_KO	Liver	final	low_pufa	t2-low	Cloned	ssa19	.	0	.	disruptive_inframe_deletion	MODERATE	EXON_ssa19_73288783_73288976	gene40749:100192341	transcript	NM_001136553.1	protein_coding	2018-08-04	c.303_317delGAGGCGGACCTCAGG	p.Leu102_Gly106del	494/1782	303/864	101/287	INFO_REALIGN_3_PRIME	NA		5	IF		del:IF
73307902	ACCT	A	del	AD-11_2017-09-13-14-40-47	73307902_ACCT_A	T1KO4	Elovl2_T1_KO	Liver	intermediate	low_pufa	t2-low	Cloned	ssa19	.	0	.	conservative_inframe_deletion	MODERATE	EXON_ssa19_73288783_73288976	gene40749:100192341	transcript	NM_001136553.1	protein_coding	2018-08-04	c.328_330delCTC	p.Leu110del	519/1782	328/864	110/287	INFO_REALIGN_3_PRIME	NA		9	IF		del:IF
73307902	ACCT	A	del	A-24_2017-08-02-12-24-07	73307902_ACCT_A	T4KO3	Elovl2_T1_KO	Liver	intermediate	standard	t2-std	Cloned	ssa19	.	0	.	conservative_inframe_deletion	MODERATE	EXON_ssa19_73288783_73288976	gene40749:100192341	transcript	NM_001136553.1	protein_coding	2018-08-04	c.328_330delCTC	p.Leu110del	519/1782	328/864	110/287	INFO_REALIGN_3_PRIME	NA		18	IF		del:IF
73307904	C	CGGGTGAGTA	ins	AD-8_2017-08-31-13-48-10	73307904_C_CGGGTGAGTA	FT2KO5	Elovl2_T1_KO	Liver	final	low_pufa	t2-low	Cloned	ssa19	.	0	.	disruptive_inframe_insertion	MODERATE	EXON_ssa19_73288783_73288976	gene40749:100192341	transcript	NM_001136553.1	protein_coding	2018-08-04	c.328_329insGGGTGAGTA	p.Leu110delinsArgValSerIle	520/1782	329/864	110/287	NA	NA		5	IF		ins:IF
73307904	C	CTCTATCCTTCCTCTCAGTAACACTTGTGTTGGGCTCTGCTGTGCTGTGTTGGGCTCTGCTGTCTCTGCTG	ins	A-13_2017-08-02-12-24-07	73307904_C_CTCTATCCTTCCTCTCAGTAACACTTGTGTTGGGCTCTGCTGTGCTGTGTTGGGCTCTGCTGTCTCTGCTG	T4KO2	Elovl2_T1_KO	Liver	intermediate	standard	t2-std	Cloned	ssa19	.	0	.	frameshift_variant&stop_gained&splice_region_variant	HIGH	EXON_ssa19_73288783_73288976	gene40749:100192341	transcript	NM_001136553.1	protein_coding	2018-08-04	c.330_331insTATCCTTCCTCTCAGTAACACTTGTGTTGGGCTCTGCTGTGCTGTGTTGGGCTCTGCTGTCTCTGCTGTC	p.Arg111fs	522/1782	331/864	111/287	INFO_REALIGN_3_PRIME;LOF=(EXON_ssa19_73288783_73288976	gene40749:100192341|1|1.00);	LOF	17	SS	SS	ins:SS
73307902	AC	A	del	AD-38_2017-07-25-13-41-20	73307902_AC_A	FT4KO2	Elovl2_T1_KO	Liver	final	standard	t2-std	Cloned	ssa19	.	0	.	frameshift_variant	HIGH	EXON_ssa19_73288783_73288976	gene40749:100192341	transcript	NM_001136553.1	protein_coding	2018-08-04	c.328delC	p.Leu110fs	519/1782	328/864	110/287	INFO_REALIGN_3_PRIME;LOF=(EXON_ssa19_73288783_73288976	gene40749:100192341|1|1.00)	LOF	14	LOF		del:LOF
73307898	GCGGA	G	del	A-08_2017-08-02-12-24-07	73307898_GCGGA_G	T4KO1	Elovl2_T1_KO	Liver	intermediate	standard	t2-std	Cloned	ssa19	.	0	.	frameshift_variant	HIGH	EXON_ssa19_73288783_73288976	gene40749:100192341	transcript	NM_001136553.1	protein_coding	2018-08-04	c.324_327delGGAC	p.Asp109fs	515/1782	324/864	108/287	INFO_REALIGN_3_PRIME;LOF=(EXON_ssa19_73288783_73288976	gene40749:100192341|1|1.00)	LOF	16	LOF		del:LOF
73307906	C	CG	ins	A-08_2017-08-02-12-24-07	73307906_C_CG	T4KO1	Elovl2_T1_KO	Liver	intermediate	standard	t2-std	Cloned	ssa19	.	0	.	frameshift_variant&splice_region_variant	HIGH	EXON_ssa19_73288783_73288976	gene40749:100192341	transcript	NM_001136553.1	protein_coding	2018-08-04	c.330_331insG	p.Arg111fs	522/1782	331/864	111/287	;LOF=(EXON_ssa19_73288783_73288976	gene40749:100192341|1|1.00)	LOF	16	SS	SS	ins:SS
73307901	GACCTC	G	del	AD-12_2017-07-25-13-41-20	73307901_GACCTC_G	FT2KO2	Elovl2_T1_KO	Liver	final	low_pufa	t2-low	Cloned	ssa19	.	0	.	frameshift_variant&splice_region_variant	HIGH	EXON_ssa19_73288783_73288976	gene40749:100192341	transcript	NM_001136553.1	protein_coding	2018-08-04	c.327_331delCCTCA	p.Asp109fs	518/1782	327/864	109/287	INFO_REALIGN_3_PRIME;LOF=(EXON_ssa19_73288783_73288976	gene40749:100192341|1|1.00)	LOF	4	SS	SS	del:SS
73307889	GCAGGGGAGGCGGACCT	G	del	AD-30_2017-07-25-13-41-20	73307889_GCAGGGGAGGCGGACCT_G	FT4KO1	Elovl2_T1_KO	Liver	final	standard	t2-std	Cloned	ssa19	.	0	.	frameshift_variant	HIGH	EXON_ssa19_73288783_73288976	gene40749:100192341	transcript	NM_001136553.1	protein_coding	2018-08-04	c.308_323delGGAGGCGGACCTCAGG	p.His103fs	499/1782	308/864	103/287	INFO_REALIGN_3_PRIME;LOF=(EXON_ssa19_73288783_73288976	gene40749:100192341|1|1.00)	LOF	13	LOF		del:LOF
73307901	GACCTC	G	del	A-21_2017-08-02-12-24-07	73307901_GACCTC_G	T4KO3	Elovl2_T1_KO	Liver	intermediate	standard	t2-std	Cloned	ssa19	.	0	.	frameshift_variant&splice_region_variant	HIGH	EXON_ssa19_73288783_73288976	gene40749:100192341	transcript	NM_001136553.1	protein_coding	2018-08-04	c.327_331delCCTCA	p.Asp109fs	518/1782	327/864	109/287	INFO_REALIGN_3_PRIME;LOF=(EXON_ssa19_73288783_73288976	gene40749:100192341|1|1.00)	LOF	18	SS	SS	del:SS
73307897	GGCGGACCTCAGGGTGAGTAACACCGTGTGTGT	G	del	AD-18_2017-08-31-13-48-10	73307897_GGCGGACCTCAGGGTGAGTAACACCGTGTGTGT_G	FT3KO5	Elovl2_T1_KO	Liver	final	low_pufa	t2-low	Cloned	ssa19	.	0	.	splice_donor_variant&conservative_inframe_deletion&splice_region_variant&intron_variant	HIGH	EXON_ssa19_73288783_73288976	gene40749:100192341	transcript	NM_001136553.1	protein_coding	2018-08-04	c.322_333+20delGCGGACCTCAGGGTGAGTAACACCGTGTGTGT	p.Ala108_Arg111del	513/1782	322/864	108/287	NA	NA		7	SS	SS	del:SS
73310553	CCTGA	C	del	AD-09_2017-08-02-12-24-07	73310553_CCTGA_C	FT1KO3	Elovl2_T2_KO	Liver	final	low_pufa	t2-low	Cloned	ssa19	.	0	.	frameshift_variant	HIGH	EXON_ssa19_73288783_73288976	gene40749:100192341	transcript	NM_001136553.1	protein_coding	2018-08-06	c.615_618delGACT	p.Thr206fs	806/1782	615/864	205/287	INFO_REALIGN_3_PRIME;LOF=(EXON_ssa19_73288783_73288976	gene40749:100192341|1|1.00)	LOF	1	LOF		del:LOF
73310549	GGTACCTGACTCAGGCTCA	G	del	AD-12_2017-08-02-12-24-07	73310549_GGTACCTGACTCAGGCTCA_G	FT1KO3	Elovl2_T2_KO	Liver	final	low_pufa	t2-low	Cloned	ssa19	.	0	.	disruptive_inframe_deletion&splice_region_variant	MODERATE	EXON_ssa19_73288783_73288976	gene40749:100192341	transcript	NM_001136553.1	protein_coding	2018-08-06	c.611_628delACCTGACTCAGGCTCAGT	p.Tyr204_Gln209del	802/1782	611/864	204/287	INFO_REALIGN_3_PRIME	NA		1	SS	SS	del:SS
73310549	GGTACCTGACTCAGGCTCA	G	del	AD-13_2017-08-02-12-24-07	73310549_GGTACCTGACTCAGGCTCA_G	FT1KO3	Elovl2_T2_KO	Liver	final	low_pufa	t2-low	Cloned	ssa19	.	0	.	disruptive_inframe_deletion&splice_region_variant	MODERATE	EXON_ssa19_73288783_73288976	gene40749:100192341	transcript	NM_001136553.1	protein_coding	2018-08-06	c.611_628delACCTGACTCAGGCTCAGT	p.Tyr204_Gln209del	802/1782	611/864	204/287	INFO_REALIGN_3_PRIME	NA		1	SS	SS	del:SS
73310553	CCTGA	C	del	AD-14_2017-08-02-12-24-07	73310553_CCTGA_C	FT1KO3	Elovl2_T2_KO	Liver	final	low_pufa	t2-low	Cloned	ssa19	.	0	.	frameshift_variant	HIGH	EXON_ssa19_73288783_73288976	gene40749:100192341	transcript	NM_001136553.1	protein_coding	2018-08-06	c.615_618delGACT	p.Thr206fs	806/1782	615/864	205/287	INFO_REALIGN_3_PRIME;LOF=(EXON_ssa19_73288783_73288976	gene40749:100192341|1|1.00)	LOF	1	LOF		del:LOF
73310555	T	TCA	ins	AD-33_2017-08-02-12-24-07	73310555_T_TCA	FT3KO1	Elovl2_T2_KO	Liver	final	low_pufa	t2-low	Cloned	ssa19	.	0	.	frameshift_variant	HIGH	EXON_ssa19_73288783_73288976	gene40749:100192341	transcript	NM_001136553.1	protein_coding	2018-08-06	c.614_615insCA	p.Thr206fs	806/1782	615/864	205/287	;LOF=(EXON_ssa19_73288783_73288976	gene40749:100192341|1|1.00)	LOF	2	LOF		ins:LOF
73310557	A	AGG	ins	AD-37_2017-08-02-12-24-07	73310557_A_AGG	FT3KO1	Elovl2_T2_KO	Liver	final	low_pufa	t2-low	Cloned	ssa19	.	0	.	frameshift_variant	HIGH	EXON_ssa19_73288783_73288976	gene40749:100192341	transcript	NM_001136553.1	protein_coding	2018-08-06	c.616_617insGG	p.Thr206fs	808/1782	617/864	206/287	;LOF=(EXON_ssa19_73288783_73288976	gene40749:100192341|1|1.00)	LOF	2	LOF		ins:LOF
73310553	CCTGA	C	del	AD-38_2017-08-02-12-24-07	73310553_CCTGA_C	FT3KO1	Elovl2_T2_KO	Liver	final	low_pufa	t2-low	Cloned	ssa19	.	0	.	frameshift_variant	HIGH	EXON_ssa19_73288783_73288976	gene40749:100192341	transcript	NM_001136553.1	protein_coding	2018-08-06	c.615_618delGACT	p.Thr206fs	806/1782	615/864	205/287	INFO_REALIGN_3_PRIME;LOF=(EXON_ssa19_73288783_73288976	gene40749:100192341|1|1.00)	LOF	2	LOF		del:LOF
73310553	CCTGA	C	del	AD-39_2017-08-02-12-24-07	73310553_CCTGA_C	FT3KO1	Elovl2_T2_KO	Liver	final	low_pufa	t2-low	Cloned	ssa19	.	0	.	frameshift_variant	HIGH	EXON_ssa19_73288783_73288976	gene40749:100192341	transcript	NM_001136553.1	protein_coding	2018-08-06	c.615_618delGACT	p.Thr206fs	806/1782	615/864	205/287	INFO_REALIGN_3_PRIME;LOF=(EXON_ssa19_73288783_73288976	gene40749:100192341|1|1.00)	LOF	2	LOF		del:LOF
73310556	GACTC	G	del	AD-40_2017-08-02-12-24-07	73310556_GACTC_G	FT3KO1	Elovl2_T2_KO	Liver	final	low_pufa	t2-low	Cloned	ssa19	.	0	.	frameshift_variant	HIGH	EXON_ssa19_73288783_73288976	gene40749:100192341	transcript	NM_001136553.1	protein_coding	2018-08-06	c.617_620delCTCA	p.Thr206fs	808/1782	617/864	206/287	INFO_REALIGN_3_PRIME;LOF=(EXON_ssa19_73288783_73288976	gene40749:100192341|1|1.00)	LOF	2	LOF		del:LOF
73310556	GACTC	G	del	AD-12_2017-07-19-13-50-44	73310556_GACTC_G	T1KO3	Elovl2_T2_KO	Liver	intermediate	low_pufa	t2-low	Cloned	ssa19	.	0	.	frameshift_variant	HIGH	EXON_ssa19_73288783_73288976	gene40749:100192341	transcript	NM_001136553.1	protein_coding	2018-08-06	c.617_620delCTCA	p.Thr206fs	808/1782	617/864	206/287	INFO_REALIGN_3_PRIME;LOF=(EXON_ssa19_73288783_73288976	gene40749:100192341|1|1.00)	LOF	3	LOF		del:LOF
73310553	CCTGA	C	del	AD-13_2017-07-19-13-50-44	73310553_CCTGA_C	T1KO3	Elovl2_T2_KO	Liver	intermediate	low_pufa	t2-low	Cloned	ssa19	.	0	.	frameshift_variant	HIGH	EXON_ssa19_73288783_73288976	gene40749:100192341	transcript	NM_001136553.1	protein_coding	2018-08-06	c.615_618delGACT	p.Thr206fs	806/1782	615/864	205/287	INFO_REALIGN_3_PRIME;LOF=(EXON_ssa19_73288783_73288976	gene40749:100192341|1|1.00)	LOF	3	LOF		del:LOF
73310553	CCTGA	C	del	AD-14_2017-07-19-13-50-44	73310553_CCTGA_C	T1KO3	Elovl2_T2_KO	Liver	intermediate	low_pufa	t2-low	Cloned	ssa19	.	0	.	frameshift_variant	HIGH	EXON_ssa19_73288783_73288976	gene40749:100192341	transcript	NM_001136553.1	protein_coding	2018-08-06	c.615_618delGACT	p.Thr206fs	806/1782	615/864	205/287	INFO_REALIGN_3_PRIME;LOF=(EXON_ssa19_73288783_73288976	gene40749:100192341|1|1.00)	LOF	3	LOF		del:LOF
73310553	CCTGA	C	del	AD-15_2017-07-19-13-50-44	73310553_CCTGA_C	T1KO3	Elovl2_T2_KO	Liver	intermediate	low_pufa	t2-low	Cloned	ssa19	.	0	.	frameshift_variant	HIGH	EXON_ssa19_73288783_73288976	gene40749:100192341	transcript	NM_001136553.1	protein_coding	2018-08-06	c.615_618delGACT	p.Thr206fs	806/1782	615/864	205/287	INFO_REALIGN_3_PRIME;LOF=(EXON_ssa19_73288783_73288976	gene40749:100192341|1|1.00)	LOF	3	LOF		del:LOF
73310553	CCTGA	C	del	AD-16_2017-07-19-13-50-44	73310553_CCTGA_C	T1KO3	Elovl2_T2_KO	Liver	intermediate	low_pufa	t2-low	Cloned	ssa19	.	0	.	frameshift_variant	HIGH	EXON_ssa19_73288783_73288976	gene40749:100192341	transcript	NM_001136553.1	protein_coding	2018-08-06	c.615_618delGACT	p.Thr206fs	806/1782	615/864	205/287	INFO_REALIGN_3_PRIME;LOF=(EXON_ssa19_73288783_73288976	gene40749:100192341|1|1.00)	LOF	3	LOF		del:LOF
73310553	CCTGACTCAGG	C	del	AD-1_2017-07-21-10-46-11	73310553_CCTGACTCAGG_C	T2KO4	Elovl2_T2_KO	Liver	intermediate	low_pufa	t2-low	Cloned	ssa19	.	0	.	frameshift_variant	HIGH	EXON_ssa19_73288783_73288976	gene40749:100192341	transcript	NM_001136553.1	protein_coding	2018-08-06	c.615_624delGACTCAGGCT	p.Thr206fs	806/1782	615/864	205/287	INFO_REALIGN_3_PRIME;LOF=(EXON_ssa19_73288783_73288976	gene40749:100192341|1|1.00)	LOF	4	LOF		del:LOF
73310557	A	AGG	ins	AD-2_2017-07-21-10-46-11	73310557_A_AGG	T2KO4	Elovl2_T2_KO	Liver	intermediate	low_pufa	t2-low	Cloned	ssa19	.	0	.	frameshift_variant	HIGH	EXON_ssa19_73288783_73288976	gene40749:100192341	transcript	NM_001136553.1	protein_coding	2018-08-06	c.616_617insGG	p.Thr206fs	808/1782	617/864	206/287	;LOF=(EXON_ssa19_73288783_73288976	gene40749:100192341|1|1.00)	LOF	4	LOF		ins:LOF
73310561	A	AGTT	ins	AD-2_2017-07-21-10-46-11	73310561_A_AGTT	T2KO4	Elovl2_T2_KO	Liver	intermediate	low_pufa	t2-low	Cloned	ssa19	.	0	.	conservative_inframe_insertion	MODERATE	EXON_ssa19_73288783_73288976	gene40749:100192341	transcript	NM_001136553.1	protein_coding	2018-08-06	c.621_622insTTG	p.Gln207_Ala208insLeu	813/1782	622/864	208/287	INFO_REALIGN_3_PRIME	NA		4	IF		ins:IF
73310553	CCTGA	C	del	AD-3_2017-07-21-10-46-11	73310553_CCTGA_C	T2KO4	Elovl2_T2_KO	Liver	intermediate	low_pufa	t2-low	Cloned	ssa19	.	0	.	frameshift_variant	HIGH	EXON_ssa19_73288783_73288976	gene40749:100192341	transcript	NM_001136553.1	protein_coding	2018-08-06	c.615_618delGACT	p.Thr206fs	806/1782	615/864	205/287	INFO_REALIGN_3_PRIME;LOF=(EXON_ssa19_73288783_73288976	gene40749:100192341|1|1.00)	LOF	4	LOF		del:LOF
73310553	CCTGA	C	del	AD-4_2017-07-21-10-46-11	73310553_CCTGA_C	T2KO4	Elovl2_T2_KO	Liver	intermediate	low_pufa	t2-low	Cloned	ssa19	.	0	.	frameshift_variant	HIGH	EXON_ssa19_73288783_73288976	gene40749:100192341	transcript	NM_001136553.1	protein_coding	2018-08-06	c.615_618delGACT	p.Thr206fs	806/1782	615/864	205/287	INFO_REALIGN_3_PRIME;LOF=(EXON_ssa19_73288783_73288976	gene40749:100192341|1|1.00)	LOF	4	LOF		del:LOF
73310556	GACTC	G	del	AD-7_2017-07-21-10-46-11	73310556_GACTC_G	T2KO4	Elovl2_T2_KO	Liver	intermediate	low_pufa	t2-low	Cloned	ssa19	.	0	.	frameshift_variant	HIGH	EXON_ssa19_73288783_73288976	gene40749:100192341	transcript	NM_001136553.1	protein_coding	2018-08-06	c.617_620delCTCA	p.Thr206fs	808/1782	617/864	206/287	INFO_REALIGN_3_PRIME;LOF=(EXON_ssa19_73288783_73288976	gene40749:100192341|1|1.00)	LOF	4	LOF		del:LOF
73310553	CCTGA	C	del	A-25_2017-08-02-12-24-07	73310553_CCTGA_C	T4KO4	Elovl2_T2_KO	Liver	intermediate	standard	t2-std	Cloned	ssa19	.	0	.	frameshift_variant	HIGH	EXON_ssa19_73288783_73288976	gene40749:100192341	transcript	NM_001136553.1	protein_coding	2018-08-06	c.615_618delGACT	p.Thr206fs	806/1782	615/864	205/287	INFO_REALIGN_3_PRIME;LOF=(EXON_ssa19_73288783_73288976	gene40749:100192341|1|1.00)	LOF	5	LOF		del:LOF
73310553	CCTGA	C	del	A-32_2017-08-02-12-24-07	73310553_CCTGA_C	T4KO4	Elovl2_T2_KO	Liver	intermediate	standard	t2-std	Cloned	ssa19	.	0	.	frameshift_variant	HIGH	EXON_ssa19_73288783_73288976	gene40749:100192341	transcript	NM_001136553.1	protein_coding	2018-08-06	c.615_618delGACT	p.Thr206fs	806/1782	615/864	205/287	INFO_REALIGN_3_PRIME;LOF=(EXON_ssa19_73288783_73288976	gene40749:100192341|1|1.00)	LOF	5	LOF		del:LOF
73310553	CCTGA	C	del	AD-10_2017-08-02-12-24-07	73310553_CCTGA_C	FT1KO3	Elovl2_T2_KO	Liver	final	low_pufa	t2-low	Cloned	ssa19	.	0	.	frameshift_variant	HIGH	EXON_ssa19_73288783_73288976	gene40749:100192341	transcript	NM_001136553.1	protein_coding	2018-08-06	c.615_618delGACT	p.Thr206fs	806/1782	615/864	205/287	INFO_REALIGN_3_PRIME;LOF=(EXON_ssa19_73288783_73288976	gene40749:100192341|1|1.00)	LOF	1	LOF		del:LOF
73310554	C	CCGG	ins	AD-11_2017-08-02-12-24-07	73310554_C_CCGG	FT1KO3	Elovl2_T2_KO	Liver	final	low_pufa	t2-low	Cloned	ssa19	.	0	.	disruptive_inframe_insertion	MODERATE	EXON_ssa19_73288783_73288976	gene40749:100192341	transcript	NM_001136553.1	protein_coding	2018-08-06	c.613_614insCGG	p.Leu205delinsProVal	805/1782	614/864	205/287	NA	NA		1	IF		ins:IF
73310556	GACTC	G	del	AD-16_2017-08-02-12-24-07	73310556_GACTC_G	FT1KO3	Elovl2_T2_KO	Liver	final	low_pufa	t2-low	Cloned	ssa19	.	0	.	frameshift_variant	HIGH	EXON_ssa19_73288783_73288976	gene40749:100192341	transcript	NM_001136553.1	protein_coding	2018-08-06	c.617_620delCTCA	p.Thr206fs	808/1782	617/864	206/287	INFO_REALIGN_3_PRIME;LOF=(EXON_ssa19_73288783_73288976	gene40749:100192341|1|1.00)	LOF	1	LOF		del:LOF
73310553	CCTGA	C	del	AD-34_2017-08-02-12-24-07	73310553_CCTGA_C	FT3KO1	Elovl2_T2_KO	Liver	final	low_pufa	t2-low	Cloned	ssa19	.	0	.	frameshift_variant	HIGH	EXON_ssa19_73288783_73288976	gene40749:100192341	transcript	NM_001136553.1	protein_coding	2018-08-06	c.615_618delGACT	p.Thr206fs	806/1782	615/864	205/287	INFO_REALIGN_3_PRIME;LOF=(EXON_ssa19_73288783_73288976	gene40749:100192341|1|1.00)	LOF	2	LOF		del:LOF
73310556	GACTC	G	del	AD-35_2017-08-02-12-24-07	73310556_GACTC_G	FT3KO1	Elovl2_T2_KO	Liver	final	low_pufa	t2-low	Cloned	ssa19	.	0	.	frameshift_variant	HIGH	EXON_ssa19_73288783_73288976	gene40749:100192341	transcript	NM_001136553.1	protein_coding	2018-08-06	c.617_620delCTCA	p.Thr206fs	808/1782	617/864	206/287	INFO_REALIGN_3_PRIME;LOF=(EXON_ssa19_73288783_73288976	gene40749:100192341|1|1.00)	LOF	2	LOF		del:LOF
73310553	CCTGA	C	del	AD-36_2017-08-02-12-24-07	73310553_CCTGA_C	FT3KO1	Elovl2_T2_KO	Liver	final	low_pufa	t2-low	Cloned	ssa19	.	0	.	frameshift_variant	HIGH	EXON_ssa19_73288783_73288976	gene40749:100192341	transcript	NM_001136553.1	protein_coding	2018-08-06	c.615_618delGACT	p.Thr206fs	806/1782	615/864	205/287	INFO_REALIGN_3_PRIME;LOF=(EXON_ssa19_73288783_73288976	gene40749:100192341|1|1.00)	LOF	2	LOF		del:LOF
73310556	GACTC	G	del	AD-10_2017-07-19-13-50-44	73310556_GACTC_G	T1KO3	Elovl2_T2_KO	Liver	intermediate	low_pufa	t2-low	Cloned	ssa19	.	0	.	frameshift_variant	HIGH	EXON_ssa19_73288783_73288976	gene40749:100192341	transcript	NM_001136553.1	protein_coding	2018-08-06	c.617_620delCTCA	p.Thr206fs	808/1782	617/864	206/287	INFO_REALIGN_3_PRIME;LOF=(EXON_ssa19_73288783_73288976	gene40749:100192341|1|1.00)	LOF	3	LOF		del:LOF
73310553	CCTGA	C	del	AD-11_2017-07-19-13-50-44	73310553_CCTGA_C	T1KO3	Elovl2_T2_KO	Liver	intermediate	low_pufa	t2-low	Cloned	ssa19	.	0	.	frameshift_variant	HIGH	EXON_ssa19_73288783_73288976	gene40749:100192341	transcript	NM_001136553.1	protein_coding	2018-08-06	c.615_618delGACT	p.Thr206fs	806/1782	615/864	205/287	INFO_REALIGN_3_PRIME;LOF=(EXON_ssa19_73288783_73288976	gene40749:100192341|1|1.00)	LOF	3	LOF		del:LOF
73310556	GACTC	G	del	AD-9_2017-07-19-13-50-44	73310556_GACTC_G	T1KO3	Elovl2_T2_KO	Liver	intermediate	low_pufa	t2-low	Cloned	ssa19	.	0	.	frameshift_variant	HIGH	EXON_ssa19_73288783_73288976	gene40749:100192341	transcript	NM_001136553.1	protein_coding	2018-08-06	c.617_620delCTCA	p.Thr206fs	808/1782	617/864	206/287	INFO_REALIGN_3_PRIME;LOF=(EXON_ssa19_73288783_73288976	gene40749:100192341|1|1.00)	LOF	3	LOF		del:LOF
73310556	GACTC	G	del	AD-5_2017-07-21-10-46-11	73310556_GACTC_G	T2KO4	Elovl2_T2_KO	Liver	intermediate	low_pufa	t2-low	Cloned	ssa19	.	0	.	frameshift_variant	HIGH	EXON_ssa19_73288783_73288976	gene40749:100192341	transcript	NM_001136553.1	protein_coding	2018-08-06	c.617_620delCTCA	p.Thr206fs	808/1782	617/864	206/287	INFO_REALIGN_3_PRIME;LOF=(EXON_ssa19_73288783_73288976	gene40749:100192341|1|1.00)	LOF	4	LOF		del:LOF
73310553	CCTGACT	C	del	AD-8_2017-07-21-10-46-11	73310553_CCTGACT_C	T2KO4	Elovl2_T2_KO	Liver	intermediate	low_pufa	t2-low	Cloned	ssa19	.	0	.	disruptive_inframe_deletion	MODERATE	EXON_ssa19_73288783_73288976	gene40749:100192341	transcript	NM_001136553.1	protein_coding	2018-08-06	c.614_619delTGACTC	p.Leu205_Thr206del	805/1782	614/864	205/287	INFO_REALIGN_3_PRIME	NA		4	IF		del:IF
73310556	GACTC	G	del	A-26_2017-08-02-12-24-07	73310556_GACTC_G	T4KO4	Elovl2_T2_KO	Liver	intermediate	standard	t2-std	Cloned	ssa19	.	0	.	frameshift_variant	HIGH	EXON_ssa19_73288783_73288976	gene40749:100192341	transcript	NM_001136553.1	protein_coding	2018-08-06	c.617_620delCTCA	p.Thr206fs	808/1782	617/864	206/287	INFO_REALIGN_3_PRIME;LOF=(EXON_ssa19_73288783_73288976	gene40749:100192341|1|1.00)	LOF	5	LOF		del:LOF
73310553	CCTGA	C	del	A-27_2017-08-02-12-24-07	73310553_CCTGA_C	T4KO4	Elovl2_T2_KO	Liver	intermediate	standard	t2-std	Cloned	ssa19	.	0	.	frameshift_variant	HIGH	EXON_ssa19_73288783_73288976	gene40749:100192341	transcript	NM_001136553.1	protein_coding	2018-08-06	c.615_618delGACT	p.Thr206fs	806/1782	615/864	205/287	INFO_REALIGN_3_PRIME;LOF=(EXON_ssa19_73288783_73288976	gene40749:100192341|1|1.00)	LOF	5	LOF		del:LOF
73310556	GACTC	G	del	A-28_2017-08-02-12-24-07	73310556_GACTC_G	T4KO4	Elovl2_T2_KO	Liver	intermediate	standard	t2-std	Cloned	ssa19	.	0	.	frameshift_variant	HIGH	EXON_ssa19_73288783_73288976	gene40749:100192341	transcript	NM_001136553.1	protein_coding	2018-08-06	c.617_620delCTCA	p.Thr206fs	808/1782	617/864	206/287	INFO_REALIGN_3_PRIME;LOF=(EXON_ssa19_73288783_73288976	gene40749:100192341|1|1.00)	LOF	5	LOF		del:LOF
73310553	CCTGA	C	del	A-29_2017-08-02-12-24-07	73310553_CCTGA_C	T4KO4	Elovl2_T2_KO	Liver	intermediate	standard	t2-std	Cloned	ssa19	.	0	.	frameshift_variant	HIGH	EXON_ssa19_73288783_73288976	gene40749:100192341	transcript	NM_001136553.1	protein_coding	2018-08-06	c.615_618delGACT	p.Thr206fs	806/1782	615/864	205/287	INFO_REALIGN_3_PRIME;LOF=(EXON_ssa19_73288783_73288976	gene40749:100192341|1|1.00)	LOF	5	LOF		del:LOF
73310556	GACTC	G	del	A-30_2017-08-02-12-24-07	73310556_GACTC_G	T4KO4	Elovl2_T2_KO	Liver	intermediate	standard	t2-std	Cloned	ssa19	.	0	.	frameshift_variant	HIGH	EXON_ssa19_73288783_73288976	gene40749:100192341	transcript	NM_001136553.1	protein_coding	2018-08-06	c.617_620delCTCA	p.Thr206fs	808/1782	617/864	206/287	INFO_REALIGN_3_PRIME;LOF=(EXON_ssa19_73288783_73288976	gene40749:100192341|1|1.00)	LOF	5	LOF		del:LOF
73310556	GACTC	G	del	A-31_2017-08-02-12-24-07	73310556_GACTC_G	T4KO4	Elovl2_T2_KO	Liver	intermediate	standard	t2-std	Cloned	ssa19	.	0	.	frameshift_variant	HIGH	EXON_ssa19_73288783_73288976	gene40749:100192341	transcript	NM_001136553.1	protein_coding	2018-08-06	c.617_620delCTCA	p.Thr206fs	808/1782	617/864	206/287	INFO_REALIGN_3_PRIME;LOF=(EXON_ssa19_73288783_73288976	gene40749:100192341|1|1.00)	LOF	5	LOF		del:LOF
73310852	CCGT	C	del	AD-18_2017-07-21-10-46-11	73310852_CCGT_C	T3KO1	Elovl2_T3_KO	Liver	intermediate	low_pufa	t2-low	Cloned	ssa19	.	0	.	disruptive_inframe_deletion	MODERATE	EXON_ssa19_73288783_73288976	gene40749:100192341	transcript	NM_001136553.1	protein_coding	2018-08-07	c.695_697delTCG	p.Val232del	886/1782	695/864	232/287	INFO_REALIGN_3_PRIME	NA		2	IF		del:IF
73310851	CCCGTCGGATG	C	del	AD-20_2017-07-21-10-46-11	73310851_CCCGTCGGATG_C	T3KO1	Elovl2_T3_KO	Liver	intermediate	low_pufa	t2-low	Cloned	ssa19	.	0	.	frameshift_variant	HIGH	EXON_ssa19_73288783_73288976	gene40749:100192341	transcript	NM_001136553.1	protein_coding	2018-08-07	c.694_703delGTCGGATGCC	p.Val232fs	885/1782	694/864	232/287	INFO_REALIGN_3_PRIME;LOF=(EXON_ssa19_73288783_73288976	gene40749:100192341|1|1.00)	LOF	2	LOF		del:LOF
73310850	CCCCGTCGGATG	C	del	AD-33_2017-07-19-13-50-44	73310850_CCCCGTCGGATG_C	T2KO2	Elovl2_T3_KO	Liver	intermediate	low_pufa	t2-low	Cloned	ssa19	.	0	.	frameshift_variant	HIGH	EXON_ssa19_73288783_73288976	gene40749:100192341	transcript	NM_001136553.1	protein_coding	2018-08-07	c.693_703delCGTCGGATGCC	p.Val232fs	884/1782	693/864	231/287	INFO_REALIGN_3_PRIME;LOF=(EXON_ssa19_73288783_73288976	gene40749:100192341|1|1.00)	LOF	1	LOF		del:LOF
73310852	CCGT	C	del	AD-34_2017-07-19-13-50-44	73310852_CCGT_C	T2KO2	Elovl2_T3_KO	Liver	intermediate	low_pufa	t2-low	Cloned	ssa19	.	0	.	disruptive_inframe_deletion	MODERATE	EXON_ssa19_73288783_73288976	gene40749:100192341	transcript	NM_001136553.1	protein_coding	2018-08-07	c.695_697delTCG	p.Val232del	886/1782	695/864	232/287	INFO_REALIGN_3_PRIME	NA		1	IF		del:IF
73310852	CCGT	C	del	AD-35_2017-07-19-13-50-44	73310852_CCGT_C	T2KO2	Elovl2_T3_KO	Liver	intermediate	low_pufa	t2-low	Cloned	ssa19	.	0	.	disruptive_inframe_deletion	MODERATE	EXON_ssa19_73288783_73288976	gene40749:100192341	transcript	NM_001136553.1	protein_coding	2018-08-07	c.695_697delTCG	p.Val232del	886/1782	695/864	232/287	INFO_REALIGN_3_PRIME	NA		1	IF		del:IF
73310853	CGTCG	C	del	AD-36_2017-07-19-13-50-44	73310853_CGTCG_C	T2KO2	Elovl2_T3_KO	Liver	intermediate	low_pufa	t2-low	Cloned	ssa19	.	0	.	frameshift_variant	HIGH	EXON_ssa19_73288783_73288976	gene40749:100192341	transcript	NM_001136553.1	protein_coding	2018-08-07	c.695_698delTCGG	p.Val232fs	886/1782	695/864	232/287	INFO_REALIGN_3_PRIME;LOF=(EXON_ssa19_73288783_73288976	gene40749:100192341|1|1.00)	LOF	1	LOF		del:LOF
73310853	CGTCG	C	del	AD-37_2017-07-19-13-50-44	73310853_CGTCG_C	T2KO2	Elovl2_T3_KO	Liver	intermediate	low_pufa	t2-low	Cloned	ssa19	.	0	.	frameshift_variant	HIGH	EXON_ssa19_73288783_73288976	gene40749:100192341	transcript	NM_001136553.1	protein_coding	2018-08-07	c.695_698delTCGG	p.Val232fs	886/1782	695/864	232/287	INFO_REALIGN_3_PRIME;LOF=(EXON_ssa19_73288783_73288976	gene40749:100192341|1|1.00)	LOF	1	LOF		del:LOF
73310852	CCGT	C	del	AD-38_2017-07-19-13-50-44	73310852_CCGT_C	T2KO2	Elovl2_T3_KO	Liver	intermediate	low_pufa	t2-low	Cloned	ssa19	.	0	.	disruptive_inframe_deletion	MODERATE	EXON_ssa19_73288783_73288976	gene40749:100192341	transcript	NM_001136553.1	protein_coding	2018-08-07	c.695_697delTCG	p.Val232del	886/1782	695/864	232/287	INFO_REALIGN_3_PRIME	NA		1	IF		del:IF
73310850	CCCCGTCGGATG	C	del	AD-39_2017-07-19-13-50-44	73310850_CCCCGTCGGATG_C	T2KO2	Elovl2_T3_KO	Liver	intermediate	low_pufa	t2-low	Cloned	ssa19	.	0	.	frameshift_variant	HIGH	EXON_ssa19_73288783_73288976	gene40749:100192341	transcript	NM_001136553.1	protein_coding	2018-08-07	c.693_703delCGTCGGATGCC	p.Val232fs	884/1782	693/864	231/287	INFO_REALIGN_3_PRIME;LOF=(EXON_ssa19_73288783_73288976	gene40749:100192341|1|1.00)	LOF	1	LOF		del:LOF
73310852	CCGT	C	del	AD-40_2017-07-19-13-50-44	73310852_CCGT_C	T2KO2	Elovl2_T3_KO	Liver	intermediate	low_pufa	t2-low	Cloned	ssa19	.	0	.	disruptive_inframe_deletion	MODERATE	EXON_ssa19_73288783_73288976	gene40749:100192341	transcript	NM_001136553.1	protein_coding	2018-08-07	c.695_697delTCG	p.Val232del	886/1782	695/864	232/287	INFO_REALIGN_3_PRIME	NA		1	IF		del:IF
73310852	CCGT	C	del	AD-17_2017-07-21-10-46-11	73310852_CCGT_C	T3KO1	Elovl2_T3_KO	Liver	intermediate	low_pufa	t2-low	Cloned	ssa19	.	0	.	disruptive_inframe_deletion	MODERATE	EXON_ssa19_73288783_73288976	gene40749:100192341	transcript	NM_001136553.1	protein_coding	2018-08-07	c.695_697delTCG	p.Val232del	886/1782	695/864	232/287	INFO_REALIGN_3_PRIME	NA		2	IF		del:IF
73310852	CCGT	C	del	AD-19_2017-07-21-10-46-11	73310852_CCGT_C	T3KO1	Elovl2_T3_KO	Liver	intermediate	low_pufa	t2-low	Cloned	ssa19	.	0	.	disruptive_inframe_deletion	MODERATE	EXON_ssa19_73288783_73288976	gene40749:100192341	transcript	NM_001136553.1	protein_coding	2018-08-07	c.695_697delTCG	p.Val232del	886/1782	695/864	232/287	INFO_REALIGN_3_PRIME	NA		2	IF		del:IF
73310852	CCGT	C	del	AD-21_2017-07-21-10-46-11	73310852_CCGT_C	T3KO1	Elovl2_T3_KO	Liver	intermediate	low_pufa	t2-low	Cloned	ssa19	.	0	.	disruptive_inframe_deletion	MODERATE	EXON_ssa19_73288783_73288976	gene40749:100192341	transcript	NM_001136553.1	protein_coding	2018-08-07	c.695_697delTCG	p.Val232del	886/1782	695/864	232/287	INFO_REALIGN_3_PRIME	NA		2	IF		del:IF
73310852	CCGT	C	del	AD-23_2017-07-21-10-46-11	73310852_CCGT_C	T3KO1	Elovl2_T3_KO	Liver	intermediate	low_pufa	t2-low	Cloned	ssa19	.	0	.	disruptive_inframe_deletion	MODERATE	EXON_ssa19_73288783_73288976	gene40749:100192341	transcript	NM_001136553.1	protein_coding	2018-08-07	c.695_697delTCG	p.Val232del	886/1782	695/864	232/287	INFO_REALIGN_3_PRIME	NA		2	IF		del:IF
73310853	CGTCG	C	del	A-33_2017-08-02-12-24-07	73310853_CGTCG_C	T4KO5	Elovl2_T3_KO	Liver	intermediate	standard	t2-std	Cloned	ssa19	.	0	.	frameshift_variant	HIGH	EXON_ssa19_73288783_73288976	gene40749:100192341	transcript	NM_001136553.1	protein_coding	2018-08-07	c.695_698delTCGG	p.Val232fs	886/1782	695/864	232/287	INFO_REALIGN_3_PRIME;LOF=(EXON_ssa19_73288783_73288976	gene40749:100192341|1|1.00)	LOF	3	LOF		del:LOF
73310852	CCGT	C	del	A-34_2017-08-02-12-24-07	73310852_CCGT_C	T4KO5	Elovl2_T3_KO	Liver	intermediate	standard	t2-std	Cloned	ssa19	.	0	.	disruptive_inframe_deletion	MODERATE	EXON_ssa19_73288783_73288976	gene40749:100192341	transcript	NM_001136553.1	protein_coding	2018-08-07	c.695_697delTCG	p.Val232del	886/1782	695/864	232/287	INFO_REALIGN_3_PRIME	NA		3	IF		del:IF
73310854	G	GGTTTC	ins	A-35_2017-08-02-12-24-07	73310854_G_GGTTTC	T4KO5	Elovl2_T3_KO	Liver	intermediate	standard	t2-std	Cloned	ssa19	.	0	.	frameshift_variant	HIGH	EXON_ssa19_73288783_73288976	gene40749:100192341	transcript	NM_001136553.1	protein_coding	2018-08-07	c.694_695insGTTTC	p.Val232fs	886/1782	695/864	232/287	;LOF=(EXON_ssa19_73288783_73288976	gene40749:100192341|1|1.00)	LOF	3	LOF		ins:LOF
73310852	CCGTCGGATGCCTG	C	del	A-40_2017-08-02-12-24-07	73310852_CCGTCGGATGCCTG_C	T4KO5	Elovl2_T3_KO	Liver	intermediate	standard	t2-std	Cloned	ssa19	.	0	.	frameshift_variant	HIGH	EXON_ssa19_73288783_73288976	gene40749:100192341	transcript	NM_001136553.1	protein_coding	2018-08-07	c.694_706delGTCGGATGCCTGC	p.Val232fs	885/1782	694/864	232/287	INFO_REALIGN_3_PRIME;LOF=(EXON_ssa19_73288783_73288976	gene40749:100192341|1|1.00)	LOF	3	LOF		del:LOF
NA	NA	NA	NA	AD-13_2017-08-02-12-24-07	NA_NA_NA	FT1KO3	Elovl2_T2_KO	Liver	final	low_pufa	t2-low	Cloned	NA	NA	NA	NA	WT	NA	NA	NA	NA	NA	NA	NA	NA	NA	NA	NA	NA	NA	NA	NA	1	WT		WT
NA	NA	NA	NA	AD-16_2017-07-19-13-50-44	NA_NA_NA	T1KO3	Elovl2_T2_KO	Liver	intermediate	low_pufa	t2-low	Cloned	NA	NA	NA	NA	WT	NA	NA	NA	NA	NA	NA	NA	NA	NA	NA	NA	NA	NA	NA	NA	3	WT		WT
NA	NA	NA	NA	AD-36_2017-08-02-12-24-07	NA_NA_NA	FT3KO1	Elovl2_T2_KO	Liver	final	low_pufa	t2-low	Cloned	NA	NA	NA	NA	WT	NA	NA	NA	NA	NA	NA	NA	NA	NA	NA	NA	NA	NA	NA	NA	2	WT		WT
NA	NA	NA	NA	AD-5_2017-07-21-10-46-11	NA_NA_NA	T2KO4	Elovl2_T2_KO	Liver	intermediate	low_pufa	t2-low	Cloned	NA	NA	NA	NA	WT	NA	NA	NA	NA	NA	NA	NA	NA	NA	NA	NA	NA	NA	NA	NA	4	WT		WT
NA	NA	NA	NA	AD-6_2017-07-21-10-46-11	NA_NA_NA	T2KO4	Elovl2_T2_KO	Liver	intermediate	low_pufa	t2-low	Cloned	NA	NA	NA	NA	WT	NA	NA	NA	NA	NA	NA	NA	NA	NA	NA	NA	NA	NA	NA	NA	4	WT		WT
NA	NA	NA	NA	AD-8_2017-07-21-10-46-11	NA_NA_NA	T2KO4	Elovl2_T2_KO	Liver	intermediate	low_pufa	t2-low	Cloned	NA	NA	NA	NA	WT	NA	NA	NA	NA	NA	NA	NA	NA	NA	NA	NA	NA	NA	NA	NA	4	WT		WT
NA	NA	NA	NA	A-27_2017-08-02-12-24-07	NA_NA_NA	T4KO4	Elovl2_T2_KO	Liver	intermediate	standard	t2-std	Cloned	NA	NA	NA	NA	WT	NA	NA	NA	NA	NA	NA	NA	NA	NA	NA	NA	NA	NA	NA	NA	5	WT		WT

## Sheet: SNPeff predicted proteins
SNPeff predicted proteins
>NM_001136553.1 Ref
MNHLQSLDERLNKLFYFLFEDRDSRVRGWLLLDSYLPTLSLTILYLLSVYLGSKYMRNRPAYSLKGVLQVYNFSVTMLSLYMLVELVSATLSAGYRLQCQGLHEAGEADLRVAKVLWWYYFSKVIEFLDTIFFVLRKKNSQITFLHVYHHASMFNIWWCVLNWIPCGQSFFGPTLNSFIHVCMYSYYGLSTIPSMQKYLWWKRYLTQAQLIQFILTITHTLSAIVVPCGFPVGCLLFQFSYMATLVILFVNFYVQTYRKRRPEESIKSSRPNGHSVSTNGTSFKKRK*
>NM_001136553.1 Variant ssa19:73307882-73307888 Ref:CCACGAG Alt: HGVS.p:p.His103fs
MNHLQSLDERLNKLFYFLFEDRDSRVRGWLLLDSYLPTLSLTILYLLSVYLGSKYMRNRPAYSLKGVLQVYNFSVTMLSLYMLVELVSATLSAGYRLQCQGLQGRRTSG*QRCCGGTTSPR*LSSWTPSSLCCGRRTARSPSCTFITTPPCSTSGGVF*TGFPVDRVSLGRLLTVSSMCVCTPTMVCPQYPPCRNTSGGSGT*LRLS*SSLY*PSHTPCLRSSSLVVSPSDACSSSSPIWPPSSSFLSTSTSRPTEKDGQKNPSSPVAQMATLSPPMAPASRRES?
>NM_001136553.1 Ref
MNHLQSLDERLNKLFYFLFEDRDSRVRGWLLLDSYLPTLSLTILYLLSVYLGSKYMRNRPAYSLKGVLQVYNFSVTMLSLYMLVELVSATLSAGYRLQCQGLHEAGEADLRVAKVLWWYYFSKVIEFLDTIFFVLRKKNSQITFLHVYHHASMFNIWWCVLNWIPCGQSFFGPTLNSFIHVCMYSYYGLSTIPSMQKYLWWKRYLTQAQLIQFILTITHTLSAIVVPCGFPVGCLLFQFSYMATLVILFVNFYVQTYRKRRPEESIKSSRPNGHSVSTNGTSFKKRK*
>NM_001136553.1 Variant ssa19:73307887-73307906 Ref:AGGCAGGGGAGGCGGACCTC Alt: HGVS.p:p.Ala105fs
MNHLQSLDERLNKLFYFLFEDRDSRVRGWLLLDSYLPTLSLTILYLLSVYLGSKYMRNRPAYSLKGVLQVYNFSVTMLSLYMLVELVSATLSAGYRLQCQGLHEGSKGAVVVLLLQGD*VPGHHLLCAAEEEQPDHLPARLSPRLHVQHLVVCSELDSLWTEFLWADS*QFHPCVYVLLLWSVHNTLHAEIPLVEAVPDSGSVDPVYTDHHTHPVCDRRPLWFPRRMPALPVLLYGHPRHPFCQLLRPDLQKKTARRIHQVQSPKWPLCLHQWHQLQEEKV?
>NM_001136553.1 Ref
MNHLQSLDERLNKLFYFLFEDRDSRVRGWLLLDSYLPTLSLTILYLLSVYLGSKYMRNRPAYSLKGVLQVYNFSVTMLSLYMLVELVSATLSAGYRLQCQGLHEAGEADLRVAKVLWWYYFSKVIEFLDTIFFVLRKKNSQITFLHVYHHASMFNIWWCVLNWIPCGQSFFGPTLNSFIHVCMYSYYGLSTIPSMQKYLWWKRYLTQAQLIQFILTITHTLSAIVVPCGFPVGCLLFQFSYMATLVILFVNFYVQTYRKRRPEESIKSSRPNGHSVSTNGTSFKKRK*
>NM_001136553.1 Variant ssa19:73307890-73307905 Ref:CAGGGGAGGCGGACCT Alt: HGVS.p:p.His103fs
MNHLQSLDERLNKLFYFLFEDRDSRVRGWLLLDSYLPTLSLTILYLLSVYLGSKYMRNRPAYSLKGVLQVYNFSVTMLSLYMLVELVSATLSAGYRLQCQGLHEAG*QRCCGGTTSPR*LSSWTPSSLCCGRRTARSPSCTFITTPPCSTSGGVF*TGFPVDRVSLGRLLTVSSMCVCTPTMVCPQYPPCRNTSGGSGT*LRLS*SSLY*PSHTPCLRSSSLVVSPSDACSSSSPIWPPSSSFLSTSTSRPTEKDGQKNPSSPVAQMATLSPPMAPASRRES?
>NM_001136553.1 Ref
MNHLQSLDERLNKLFYFLFEDRDSRVRGWLLLDSYLPTLSLTILYLLSVYLGSKYMRNRPAYSLKGVLQVYNFSVTMLSLYMLVELVSATLSAGYRLQCQGLHEAGEADLRVAKVLWWYYFSKVIEFLDTIFFVLRKKNSQITFLHVYHHASMFNIWWCVLNWIPCGQSFFGPTLNSFIHVCMYSYYGLSTIPSMQKYLWWKRYLTQAQLIQFILTITHTLSAIVVPCGFPVGCLLFQFSYMATLVILFVNFYVQTYRKRRPEESIKSSRPNGHSVSTNGTSFKKRK*
>NM_001136553.1 Variant ssa19:73307892-73307908 Ref:GGGGAGGCGGACCTCAG Alt: HGVS.p:p.His103fs
MNHLQSLDERLNKLFYFLFEDRDSRVRGWLLLDSYLPTLSLTILYLLSVYLGSKYMRNRPAYSLKGVLQVYNFSVTMLSLYMLVELVSATLSAGYRLQCQGLHEAGSKGAVVVLLLQGD*VPGHHLLCAAEEEQPDHLPARLSPRLHVQHLVVCSELDSLWTEFLWADS*QFHPCVYVLLLWSVHNTLHAEIPLVEAVPDSGSVDPVYTDHHTHPVCDRRPLWFPRRMPALPVLLYGHPRHPFCQLLRPDLQKKTARRIHQVQSPKWPLCLHQWHQLQEEKV?
>NM_001136553.1 Ref
MNHLQSLDERLNKLFYFLFEDRDSRVRGWLLLDSYLPTLSLTILYLLSVYLGSKYMRNRPAYSLKGVLQVYNFSVTMLSLYMLVELVSATLSAGYRLQCQGLHEAGEADLRVAKVLWWYYFSKVIEFLDTIFFVLRKKNSQITFLHVYHHASMFNIWWCVLNWIPCGQSFFGPTLNSFIHVCMYSYYGLSTIPSMQKYLWWKRYLTQAQLIQFILTITHTLSAIVVPCGFPVGCLLFQFSYMATLVILFVNFYVQTYRKRRPEESIKSSRPNGHSVSTNGTSFKKRK*
>NM_001136553.1 Variant ssa19:73307893-73307907 Ref:GGGAGGCGGACCTCA Alt: HGVS.p:p.Leu102_Gly106del
MNHLQSLDERLNKLFYFLFEDRDSRVRGWLLLDSYLPTLSLTILYLLSVYLGSKYMRNRPAYSLKGVLQVYNFSVTMLSLYMLVELVSATLSAGYRLQCQGLHEAGVAKVLWWYYFSKVIEFLDTIFFVLRKKNSQITFLHVYHHASMFNIWWCVLNWIPCGQSFFGPTLNSFIHVCMYSYYGLSTIPSMQKYLWWKRYLTQAQLIQFILTITHTLSAIVVPCGFPVGCLLFQFSYMATLVILFVNFYVQTYRKRRPEESIKSSRPNGHSVSTNGTSFKKRK*
>NM_001136553.1 Ref
MNHLQSLDERLNKLFYFLFEDRDSRVRGWLLLDSYLPTLSLTILYLLSVYLGSKYMRNRPAYSLKGVLQVYNFSVTMLSLYMLVELVSATLSAGYRLQCQGLHEAGEADLRVAKVLWWYYFSKVIEFLDTIFFVLRKKNSQITFLHVYHHASMFNIWWCVLNWIPCGQSFFGPTLNSFIHVCMYSYYGLSTIPSMQKYLWWKRYLTQAQLIQFILTITHTLSAIVVPCGFPVGCLLFQFSYMATLVILFVNFYVQTYRKRRPEESIKSSRPNGHSVSTNGTSFKKRK*
>NM_001136553.1 Variant ssa19:73307895-73307904 Ref:GAGGCGGACC Alt: HGVS.p:p.Glu107fs
MNHLQSLDERLNKLFYFLFEDRDSRVRGWLLLDSYLPTLSLTILYLLSVYLGSKYMRNRPAYSLKGVLQVYNFSVTMLSLYMLVELVSATLSAGYRLQCQGLHEAGSG*QRCCGGTTSPR*LSSWTPSSLCCGRRTARSPSCTFITTPPCSTSGGVF*TGFPVDRVSLGRLLTVSSMCVCTPTMVCPQYPPCRNTSGGSGT*LRLS*SSLY*PSHTPCLRSSSLVVSPSDACSSSSPIWPPSSSFLSTSTSRPTEKDGQKNPSSPVAQMATLSPPMAPASRRES?
>NM_001136553.1 Ref
MNHLQSLDERLNKLFYFLFEDRDSRVRGWLLLDSYLPTLSLTILYLLSVYLGSKYMRNRPAYSLKGVLQVYNFSVTMLSLYMLVELVSATLSAGYRLQCQGLHEAGEADLRVAKVLWWYYFSKVIEFLDTIFFVLRKKNSQITFLHVYHHASMFNIWWCVLNWIPCGQSFFGPTLNSFIHVCMYSYYGLSTIPSMQKYLWWKRYLTQAQLIQFILTITHTLSAIVVPCGFPVGCLLFQFSYMATLVILFVNFYVQTYRKRRPEESIKSSRPNGHSVSTNGTSFKKRK*
>NM_001136553.1 Variant ssa19:73307895-73307911 Ref:GAGGCGGACCTCAGGGT Alt: HGVS.p:p.Glu107_Arg111del
MNHLQSLDERLNKLFYFLFEDRDSRVRGWLLLDSYLPTLSLTILYLLSVYLGSKYMRNRPAYSLKGVLQVYNFSVTMLSLYMLVELVSATLSAGYRLQCQGLHEAGVAKVLWWYYFSKVIEFLDTIFFVLRKKNSQITFLHVYHHASMFNIWWCVLNWIPCGQSFFGPTLNSFIHVCMYSYYGLSTIPSMQKYLWWKRYLTQAQLIQFILTITHTLSAIVVPCGFPVGCLLFQFSYMATLVILFVNFYVQTYRKRRPEESIKSSRPNGHSVSTNGTSFKKRK*
>NM_001136553.1 Ref
MNHLQSLDERLNKLFYFLFEDRDSRVRGWLLLDSYLPTLSLTILYLLSVYLGSKYMRNRPAYSLKGVLQVYNFSVTMLSLYMLVELVSATLSAGYRLQCQGLHEAGEADLRVAKVLWWYYFSKVIEFLDTIFFVLRKKNSQITFLHVYHHASMFNIWWCVLNWIPCGQSFFGPTLNSFIHVCMYSYYGLSTIPSMQKYLWWKRYLTQAQLIQFILTITHTLSAIVVPCGFPVGCLLFQFSYMATLVILFVNFYVQTYRKRRPEESIKSSRPNGHSVSTNGTSFKKRK*
>NM_001136553.1 Variant ssa19:73307898-73307923 Ref:GCGGACCTCAGGGTGAGTAACACCGT Alt: HGVS.p:p.Ala108_Arg111del
MNHLQSLDERLNKLFYFLFEDRDSRVRGWLLLDSYLPTLSLTILYLLSVYLGSKYMRNRPAYSLKGVLQVYNFSVTMLSLYMLVELVSATLSAGYRLQCQGLHEAGEVAKVLWWYYFSKVIEFLDTIFFVLRKKNSQITFLHVYHHASMFNIWWCVLNWIPCGQSFFGPTLNSFIHVCMYSYYGLSTIPSMQKYLWWKRYLTQAQLIQFILTITHTLSAIVVPCGFPVGCLLFQFSYMATLVILFVNFYVQTYRKRRPEESIKSSRPNGHSVSTNGTSFKKRK*
>NM_001136553.1 Ref
MNHLQSLDERLNKLFYFLFEDRDSRVRGWLLLDSYLPTLSLTILYLLSVYLGSKYMRNRPAYSLKGVLQVYNFSVTMLSLYMLVELVSATLSAGYRLQCQGLHEAGEADLRVAKVLWWYYFSKVIEFLDTIFFVLRKKNSQITFLHVYHHASMFNIWWCVLNWIPCGQSFFGPTLNSFIHVCMYSYYGLSTIPSMQKYLWWKRYLTQAQLIQFILTITHTLSAIVVPCGFPVGCLLFQFSYMATLVILFVNFYVQTYRKRRPEESIKSSRPNGHSVSTNGTSFKKRK*
>NM_001136553.1 Variant ssa19:73307898-73307921 Ref:GCGGACCTCAGGGTGAGTAACACC Alt: HGVS.p:p.Ala108_Arg111del
MNHLQSLDERLNKLFYFLFEDRDSRVRGWLLLDSYLPTLSLTILYLLSVYLGSKYMRNRPAYSLKGVLQVYNFSVTMLSLYMLVELVSATLSAGYRLQCQGLHEAGEVAKVLWWYYFSKVIEFLDTIFFVLRKKNSQITFLHVYHHASMFNIWWCVLNWIPCGQSFFGPTLNSFIHVCMYSYYGLSTIPSMQKYLWWKRYLTQAQLIQFILTITHTLSAIVVPCGFPVGCLLFQFSYMATLVILFVNFYVQTYRKRRPEESIKSSRPNGHSVSTNGTSFKKRK*
>NM_001136553.1 Ref
MNHLQSLDERLNKLFYFLFEDRDSRVRGWLLLDSYLPTLSLTILYLLSVYLGSKYMRNRPAYSLKGVLQVYNFSVTMLSLYMLVELVSATLSAGYRLQCQGLHEAGEADLRVAKVLWWYYFSKVIEFLDTIFFVLRKKNSQITFLHVYHHASMFNIWWCVLNWIPCGQSFFGPTLNSFIHVCMYSYYGLSTIPSMQKYLWWKRYLTQAQLIQFILTITHTLSAIVVPCGFPVGCLLFQFSYMATLVILFVNFYVQTYRKRRPEESIKSSRPNGHSVSTNGTSFKKRK*
>NM_001136553.1 Variant ssa19:73307898-73307898 Ref: Alt:TCCCT HGVS.p:p.Ala108fs
MNHLQSLDERLNKLFYFLFEDRDSRVRGWLLLDSYLPTLSLTILYLLSVYLGSKYMRNRPAYSLKGVLQVYNFSVTMLSLYMLVELVSATLSAGYRLQCQGLHEAGESLRTSG*QRCCGGTTSPR*LSSWTPSSLCCGRRTARSPSCTFITTPPCSTSGGVF*TGFPVDRVSLGRLLTVSSMCVCTPTMVCPQYPPCRNTSGGSGT*LRLS*SSLY*PSHTPCLRSSSLVVSPSDACSSSSPIWPPSSSFLSTSTSRPTEKDGQKNPSSPVAQMATLSPPMAPASRRES?
>NM_001136553.1 Ref
MNHLQSLDERLNKLFYFLFEDRDSRVRGWLLLDSYLPTLSLTILYLLSVYLGSKYMRNRPAYSLKGVLQVYNFSVTMLSLYMLVELVSATLSAGYRLQCQGLHEAGEADLRVAKVLWWYYFSKVIEFLDTIFFVLRKKNSQITFLHVYHHASMFNIWWCVLNWIPCGQSFFGPTLNSFIHVCMYSYYGLSTIPSMQKYLWWKRYLTQAQLIQFILTITHTLSAIVVPCGFPVGCLLFQFSYMATLVILFVNFYVQTYRKRRPEESIKSSRPNGHSVSTNGTSFKKRK*
>NM_001136553.1 Variant ssa19:73307898-73307899 Ref:GC Alt: HGVS.p:p.Ala108fs
MNHLQSLDERLNKLFYFLFEDRDSRVRGWLLLDSYLPTLSLTILYLLSVYLGSKYMRNRPAYSLKGVLQVYNFSVTMLSLYMLVELVSATLSAGYRLQCQGLHEAGEGPQGSKGAVVVLLLQGD*VPGHHLLCAAEEEQPDHLPARLSPRLHVQHLVVCSELDSLWTEFLWADS*QFHPCVYVLLLWSVHNTLHAEIPLVEAVPDSGSVDPVYTDHHTHPVCDRRPLWFPRRMPALPVLLYGHPRHPFCQLLRPDLQKKTARRIHQVQSPKWPLCLHQWHQLQEEKV?
>NM_001136553.1 Ref
MNHLQSLDERLNKLFYFLFEDRDSRVRGWLLLDSYLPTLSLTILYLLSVYLGSKYMRNRPAYSLKGVLQVYNFSVTMLSLYMLVELVSATLSAGYRLQCQGLHEAGEADLRVAKVLWWYYFSKVIEFLDTIFFVLRKKNSQITFLHVYHHASMFNIWWCVLNWIPCGQSFFGPTLNSFIHVCMYSYYGLSTIPSMQKYLWWKRYLTQAQLIQFILTITHTLSAIVVPCGFPVGCLLFQFSYMATLVILFVNFYVQTYRKRRPEESIKSSRPNGHSVSTNGTSFKKRK*
>NM_001136553.1 Variant ssa19:73307898-73307929 Ref:GCGGACCTCAGGGTGAGTAACACCGTGTGTGT Alt: HGVS.p:p.Ala108_Arg111del
MNHLQSLDERLNKLFYFLFEDRDSRVRGWLLLDSYLPTLSLTILYLLSVYLGSKYMRNRPAYSLKGVLQVYNFSVTMLSLYMLVELVSATLSAGYRLQCQGLHEAGEVAKVLWWYYFSKVIEFLDTIFFVLRKKNSQITFLHVYHHASMFNIWWCVLNWIPCGQSFFGPTLNSFIHVCMYSYYGLSTIPSMQKYLWWKRYLTQAQLIQFILTITHTLSAIVVPCGFPVGCLLFQFSYMATLVILFVNFYVQTYRKRRPEESIKSSRPNGHSVSTNGTSFKKRK*
>NM_001136553.1 Ref
MNHLQSLDERLNKLFYFLFEDRDSRVRGWLLLDSYLPTLSLTILYLLSVYLGSKYMRNRPAYSLKGVLQVYNFSVTMLSLYMLVELVSATLSAGYRLQCQGLHEAGEADLRVAKVLWWYYFSKVIEFLDTIFFVLRKKNSQITFLHVYHHASMFNIWWCVLNWIPCGQSFFGPTLNSFIHVCMYSYYGLSTIPSMQKYLWWKRYLTQAQLIQFILTITHTLSAIVVPCGFPVGCLLFQFSYMATLVILFVNFYVQTYRKRRPEESIKSSRPNGHSVSTNGTSFKKRK*
>NM_001136553.1 Variant ssa19:73307899-73307920 Ref:CGGACCTCAGGGTGAGTAACAC Alt: HGVS.p:p.Ala108fs
MNHLQSLDERLNKLFYFLFEDRDSRVRGWLLLDSYLPTLSLTILYLLSVYLGSKYMRNRPAYSLKGVLQVYNFSVTMLSLYMLVELVSATLSAGYRLQCQGLHEAGEGSKGAVVVLLLQGD*VPGHHLLCAAEEEQPDHLPARLSPRLHVQHLVVCSELDSLWTEFLWADS*QFHPCVYVLLLWSVHNTLHAEIPLVEAVPDSGSVDPVYTDHHTHPVCDRRPLWFPRRMPALPVLLYGHPRHPFCQLLRPDLQKKTARRIHQVQSPKWPLCLHQWHQLQEEKV?
>NM_001136553.1 Ref
MNHLQSLDERLNKLFYFLFEDRDSRVRGWLLLDSYLPTLSLTILYLLSVYLGSKYMRNRPAYSLKGVLQVYNFSVTMLSLYMLVELVSATLSAGYRLQCQGLHEAGEADLRVAKVLWWYYFSKVIEFLDTIFFVLRKKNSQITFLHVYHHASMFNIWWCVLNWIPCGQSFFGPTLNSFIHVCMYSYYGLSTIPSMQKYLWWKRYLTQAQLIQFILTITHTLSAIVVPCGFPVGCLLFQFSYMATLVILFVNFYVQTYRKRRPEESIKSSRPNGHSVSTNGTSFKKRK*
>NM_001136553.1 Variant ssa19:73307899-73307905 Ref:CGGACCT Alt: HGVS.p:p.Asp109fs
MNHLQSLDERLNKLFYFLFEDRDSRVRGWLLLDSYLPTLSLTILYLLSVYLGSKYMRNRPAYSLKGVLQVYNFSVTMLSLYMLVELVSATLSAGYRLQCQGLHEAGEAG*QRCCGGTTSPR*LSSWTPSSLCCGRRTARSPSCTFITTPPCSTSGGVF*TGFPVDRVSLGRLLTVSSMCVCTPTMVCPQYPPCRNTSGGSGT*LRLS*SSLY*PSHTPCLRSSSLVVSPSDACSSSSPIWPPSSSFLSTSTSRPTEKDGQKNPSSPVAQMATLSPPMAPASRRES?
>NM_001136553.1 Ref
MNHLQSLDERLNKLFYFLFEDRDSRVRGWLLLDSYLPTLSLTILYLLSVYLGSKYMRNRPAYSLKGVLQVYNFSVTMLSLYMLVELVSATLSAGYRLQCQGLHEAGEADLRVAKVLWWYYFSKVIEFLDTIFFVLRKKNSQITFLHVYHHASMFNIWWCVLNWIPCGQSFFGPTLNSFIHVCMYSYYGLSTIPSMQKYLWWKRYLTQAQLIQFILTITHTLSAIVVPCGFPVGCLLFQFSYMATLVILFVNFYVQTYRKRRPEESIKSSRPNGHSVSTNGTSFKKRK*
>NM_001136553.1 Variant ssa19:73307899-73307902 Ref:CGGA Alt: HGVS.p:p.Asp109fs
MNHLQSLDERLNKLFYFLFEDRDSRVRGWLLLDSYLPTLSLTILYLLSVYLGSKYMRNRPAYSLKGVLQVYNFSVTMLSLYMLVELVSATLSAGYRLQCQGLHEAGEASG*QRCCGGTTSPR*LSSWTPSSLCCGRRTARSPSCTFITTPPCSTSGGVF*TGFPVDRVSLGRLLTVSSMCVCTPTMVCPQYPPCRNTSGGSGT*LRLS*SSLY*PSHTPCLRSSSLVVSPSDACSSSSPIWPPSSSFLSTSTSRPTEKDGQKNPSSPVAQMATLSPPMAPASRRES?
>NM_001136553.1 Ref
MNHLQSLDERLNKLFYFLFEDRDSRVRGWLLLDSYLPTLSLTILYLLSVYLGSKYMRNRPAYSLKGVLQVYNFSVTMLSLYMLVELVSATLSAGYRLQCQGLHEAGEADLRVAKVLWWYYFSKVIEFLDTIFFVLRKKNSQITFLHVYHHASMFNIWWCVLNWIPCGQSFFGPTLNSFIHVCMYSYYGLSTIPSMQKYLWWKRYLTQAQLIQFILTITHTLSAIVVPCGFPVGCLLFQFSYMATLVILFVNFYVQTYRKRRPEESIKSSRPNGHSVSTNGTSFKKRK*
>NM_001136553.1 Variant ssa19:73307900-73307909 Ref:GGACCTCAGG Alt: HGVS.p:p.Gln98fs
MNHLQSLDERLNKLFYFLFEDRDSRVRGWLLLDSYLPTLSLTILYLLSVYLGSKYMRNRPAYSLKGVLQVYNFSVTMLSLYMLVELVSATLSAGYRLQCQGLHEAGEA*QRCCGGTTSPR*LSSWTPSSLCCGRRTARSPSCTFITTPPCSTSGGVF*TGFPVDRVSLGRLLTVSSMCVCTPTMVCPQYPPCRNTSGGSGT*LRLS*SSLY*PSHTPCLRSSSLVVSPSDACSSSSPIWPPSSSFLSTSTSRPTEKDGQKNPSSPVAQMATLSPPMAPASRRES?
>NM_001136553.1 Ref
MNHLQSLDERLNKLFYFLFEDRDSRVRGWLLLDSYLPTLSLTILYLLSVYLGSKYMRNRPAYSLKGVLQVYNFSVTMLSLYMLVELVSATLSAGYRLQCQGLHEAGEADLRVAKVLWWYYFSKVIEFLDTIFFVLRKKNSQITFLHVYHHASMFNIWWCVLNWIPCGQSFFGPTLNSFIHVCMYSYYGLSTIPSMQKYLWWKRYLTQAQLIQFILTITHTLSAIVVPCGFPVGCLLFQFSYMATLVILFVNFYVQTYRKRRPEESIKSSRPNGHSVSTNGTSFKKRK*
>NM_001136553.1 Variant ssa19:73307900-73307916 Ref:GGACCTCAGGGTGAGTA Alt: HGVS.p:p.Asp109fs
MNHLQSLDERLNKLFYFLFEDRDSRVRGWLLLDSYLPTLSLTILYLLSVYLGSKYMRNRPAYSLKGVLQVYNFSVTMLSLYMLVELVSATLSAGYRLQCQGLHEAGEA*QRCCGGTTSPR*LSSWTPSSLCCGRRTARSPSCTFITTPPCSTSGGVF*TGFPVDRVSLGRLLTVSSMCVCTPTMVCPQYPPCRNTSGGSGT*LRLS*SSLY*PSHTPCLRSSSLVVSPSDACSSSSPIWPPSSSFLSTSTSRPTEKDGQKNPSSPVAQMATLSPPMAPASRRES?
>NM_001136553.1 Ref
MNHLQSLDERLNKLFYFLFEDRDSRVRGWLLLDSYLPTLSLTILYLLSVYLGSKYMRNRPAYSLKGVLQVYNFSVTMLSLYMLVELVSATLSAGYRLQCQGLHEAGEADLRVAKVLWWYYFSKVIEFLDTIFFVLRKKNSQITFLHVYHHASMFNIWWCVLNWIPCGQSFFGPTLNSFIHVCMYSYYGLSTIPSMQKYLWWKRYLTQAQLIQFILTITHTLSAIVVPCGFPVGCLLFQFSYMATLVILFVNFYVQTYRKRRPEESIKSSRPNGHSVSTNGTSFKKRK*
>NM_001136553.1 Variant ssa19:73307900-73307902 Ref:GGA Alt: HGVS.p:p.Asp109del
MNHLQSLDERLNKLFYFLFEDRDSRVRGWLLLDSYLPTLSLTILYLLSVYLGSKYMRNRPAYSLKGVLQVYNFSVTMLSLYMLVELVSATLSAGYRLQCQGLHEAGEALRVAKVLWWYYFSKVIEFLDTIFFVLRKKNSQITFLHVYHHASMFNIWWCVLNWIPCGQSFFGPTLNSFIHVCMYSYYGLSTIPSMQKYLWWKRYLTQAQLIQFILTITHTLSAIVVPCGFPVGCLLFQFSYMATLVILFVNFYVQTYRKRRPEESIKSSRPNGHSVSTNGTSFKKRK*
>NM_001136553.1 Ref
MNHLQSLDERLNKLFYFLFEDRDSRVRGWLLLDSYLPTLSLTILYLLSVYLGSKYMRNRPAYSLKGVLQVYNFSVTMLSLYMLVELVSATLSAGYRLQCQGLHEAGEADLRVAKVLWWYYFSKVIEFLDTIFFVLRKKNSQITFLHVYHHASMFNIWWCVLNWIPCGQSFFGPTLNSFIHVCMYSYYGLSTIPSMQKYLWWKRYLTQAQLIQFILTITHTLSAIVVPCGFPVGCLLFQFSYMATLVILFVNFYVQTYRKRRPEESIKSSRPNGHSVSTNGTSFKKRK*
>NM_001136553.1 Variant ssa19:73307900-73307923 Ref:GGACCTCAGGGTGAGTAACACCGT Alt: HGVS.p:p.Asp109fs
MNHLQSLDERLNKLFYFLFEDRDSRVRGWLLLDSYLPTLSLTILYLLSVYLGSKYMRNRPAYSLKGVLQVYNFSVTMLSLYMLVELVSATLSAGYRLQCQGLHEAGEA*QRCCGGTTSPR*LSSWTPSSLCCGRRTARSPSCTFITTPPCSTSGGVF*TGFPVDRVSLGRLLTVSSMCVCTPTMVCPQYPPCRNTSGGSGT*LRLS*SSLY*PSHTPCLRSSSLVVSPSDACSSSSPIWPPSSSFLSTSTSRPTEKDGQKNPSSPVAQMATLSPPMAPASRRES?
>NM_001136553.1 Ref
MNHLQSLDERLNKLFYFLFEDRDSRVRGWLLLDSYLPTLSLTILYLLSVYLGSKYMRNRPAYSLKGVLQVYNFSVTMLSLYMLVELVSATLSAGYRLQCQGLHEAGEADLRVAKVLWWYYFSKVIEFLDTIFFVLRKKNSQITFLHVYHHASMFNIWWCVLNWIPCGQSFFGPTLNSFIHVCMYSYYGLSTIPSMQKYLWWKRYLTQAQLIQFILTITHTLSAIVVPCGFPVGCLLFQFSYMATLVILFVNFYVQTYRKRRPEESIKSSRPNGHSVSTNGTSFKKRK*
>NM_001136553.1 Variant ssa19:73307900-73307900 Ref: Alt:CTCTATCATTCTCTA HGVS.p:p.Ala108_Asp109insSerIleIleLeuTer
MNHLQSLDERLNKLFYFLFEDRDSRVRGWLLLDSYLPTLSLTILYLLSVYLGSKYMRNRPAYSLKGVLQVYNFSVTMLSLYMLVELVSATLSAGYRLQCQGLHEAGEASIIL*DLRVAKVLWWYYFSKVIEFLDTIFFVLRKKNSQITFLHVYHHASMFNIWWCVLNWIPCGQSFFGPTLNSFIHVCMYSYYGLSTIPSMQKYLWWKRYLTQAQLIQFILTITHTLSAIVVPCGFPVGCLLFQFSYMATLVILFVNFYVQTYRKRRPEESIKSSRPNGHSVSTNGTSFKKRK*
>NM_001136553.1 Ref
MNHLQSLDERLNKLFYFLFEDRDSRVRGWLLLDSYLPTLSLTILYLLSVYLGSKYMRNRPAYSLKGVLQVYNFSVTMLSLYMLVELVSATLSAGYRLQCQGLHEAGEADLRVAKVLWWYYFSKVIEFLDTIFFVLRKKNSQITFLHVYHHASMFNIWWCVLNWIPCGQSFFGPTLNSFIHVCMYSYYGLSTIPSMQKYLWWKRYLTQAQLIQFILTITHTLSAIVVPCGFPVGCLLFQFSYMATLVILFVNFYVQTYRKRRPEESIKSSRPNGHSVSTNGTSFKKRK*
>NM_001136553.1 Variant ssa19:73307901-73307907 Ref:GACCTCA Alt: HGVS.p:p.Asp109fs
MNHLQSLDERLNKLFYFLFEDRDSRVRGWLLLDSYLPTLSLTILYLLSVYLGSKYMRNRPAYSLKGVLQVYNFSVTMLSLYMLVELVSATLSAGYRLQCQGLHEAGEAG*QRCCGGTTSPR*LSSWTPSSLCCGRRTARSPSCTFITTPPCSTSGGVF*TGFPVDRVSLGRLLTVSSMCVCTPTMVCPQYPPCRNTSGGSGT*LRLS*SSLY*PSHTPCLRSSSLVVSPSDACSSSSPIWPPSSSFLSTSTSRPTEKDGQKNPSSPVAQMATLSPPMAPASRRES?
>NM_001136553.1 Ref
MNHLQSLDERLNKLFYFLFEDRDSRVRGWLLLDSYLPTLSLTILYLLSVYLGSKYMRNRPAYSLKGVLQVYNFSVTMLSLYMLVELVSATLSAGYRLQCQGLHEAGEADLRVAKVLWWYYFSKVIEFLDTIFFVLRKKNSQITFLHVYHHASMFNIWWCVLNWIPCGQSFFGPTLNSFIHVCMYSYYGLSTIPSMQKYLWWKRYLTQAQLIQFILTITHTLSAIVVPCGFPVGCLLFQFSYMATLVILFVNFYVQTYRKRRPEESIKSSRPNGHSVSTNGTSFKKRK*
>NM_001136553.1 Variant ssa19:73307901-73307911 Ref:GACCTCAGGGT Alt: HGVS.p:p.Asp109_Arg111del
MNHLQSLDERLNKLFYFLFEDRDSRVRGWLLLDSYLPTLSLTILYLLSVYLGSKYMRNRPAYSLKGVLQVYNFSVTMLSLYMLVELVSATLSAGYRLQCQGLHEAGEAVAKVLWWYYFSKVIEFLDTIFFVLRKKNSQITFLHVYHHASMFNIWWCVLNWIPCGQSFFGPTLNSFIHVCMYSYYGLSTIPSMQKYLWWKRYLTQAQLIQFILTITHTLSAIVVPCGFPVGCLLFQFSYMATLVILFVNFYVQTYRKRRPEESIKSSRPNGHSVSTNGTSFKKRK*
>NM_001136553.1 Ref
MNHLQSLDERLNKLFYFLFEDRDSRVRGWLLLDSYLPTLSLTILYLLSVYLGSKYMRNRPAYSLKGVLQVYNFSVTMLSLYMLVELVSATLSAGYRLQCQGLHEAGEADLRVAKVLWWYYFSKVIEFLDTIFFVLRKKNSQITFLHVYHHASMFNIWWCVLNWIPCGQSFFGPTLNSFIHVCMYSYYGLSTIPSMQKYLWWKRYLTQAQLIQFILTITHTLSAIVVPCGFPVGCLLFQFSYMATLVILFVNFYVQTYRKRRPEESIKSSRPNGHSVSTNGTSFKKRK*
>NM_001136553.1 Variant ssa19:73307902-73307902 Ref: Alt:TT HGVS.p:p.Asp109fs
MNHLQSLDERLNKLFYFLFEDRDSRVRGWLLLDSYLPTLSLTILYLLSVYLGSKYMRNRPAYSLKGVLQVYNFSVTMLSLYMLVELVSATLSAGYRLQCQGLHEAGEAVTSG*QRCCGGTTSPR*LSSWTPSSLCCGRRTARSPSCTFITTPPCSTSGGVF*TGFPVDRVSLGRLLTVSSMCVCTPTMVCPQYPPCRNTSGGSGT*LRLS*SSLY*PSHTPCLRSSSLVVSPSDACSSSSPIWPPSSSFLSTSTSRPTEKDGQKNPSSPVAQMATLSPPMAPASRRES?
>NM_001136553.1 Ref
MNHLQSLDERLNKLFYFLFEDRDSRVRGWLLLDSYLPTLSLTILYLLSVYLGSKYMRNRPAYSLKGVLQVYNFSVTMLSLYMLVELVSATLSAGYRLQCQGLHEAGEADLRVAKVLWWYYFSKVIEFLDTIFFVLRKKNSQITFLHVYHHASMFNIWWCVLNWIPCGQSFFGPTLNSFIHVCMYSYYGLSTIPSMQKYLWWKRYLTQAQLIQFILTITHTLSAIVVPCGFPVGCLLFQFSYMATLVILFVNFYVQTYRKRRPEESIKSSRPNGHSVSTNGTSFKKRK*
>NM_001136553.1 Variant ssa19:73307902-73307913 Ref:ACCTCAGGGTGA Alt: HGVS.p:p.Asp109fs
MNHLQSLDERLNKLFYFLFEDRDSRVRGWLLLDSYLPTLSLTILYLLSVYLGSKYMRNRPAYSLKGVLQVYNFSVTMLSLYMLVELVSATLSAGYRLQCQGLHEAGEAGSKGAVVVLLLQGD*VPGHHLLCAAEEEQPDHLPARLSPRLHVQHLVVCSELDSLWTEFLWADS*QFHPCVYVLLLWSVHNTLHAEIPLVEAVPDSGSVDPVYTDHHTHPVCDRRPLWFPRRMPALPVLLYGHPRHPFCQLLRPDLQKKTARRIHQVQSPKWPLCLHQWHQLQEEKV?
>NM_001136553.1 Ref
MNHLQSLDERLNKLFYFLFEDRDSRVRGWLLLDSYLPTLSLTILYLLSVYLGSKYMRNRPAYSLKGVLQVYNFSVTMLSLYMLVELVSATLSAGYRLQCQGLHEAGEADLRVAKVLWWYYFSKVIEFLDTIFFVLRKKNSQITFLHVYHHASMFNIWWCVLNWIPCGQSFFGPTLNSFIHVCMYSYYGLSTIPSMQKYLWWKRYLTQAQLIQFILTITHTLSAIVVPCGFPVGCLLFQFSYMATLVILFVNFYVQTYRKRRPEESIKSSRPNGHSVSTNGTSFKKRK*
>NM_001136553.1 Variant ssa19:73307902-73307906 Ref:ACCTC Alt: HGVS.p:p.Asp109fs
MNHLQSLDERLNKLFYFLFEDRDSRVRGWLLLDSYLPTLSLTILYLLSVYLGSKYMRNRPAYSLKGVLQVYNFSVTMLSLYMLVELVSATLSAGYRLQCQGLHEAGEAEGSKGAVVVLLLQGD*VPGHHLLCAAEEEQPDHLPARLSPRLHVQHLVVCSELDSLWTEFLWADS*QFHPCVYVLLLWSVHNTLHAEIPLVEAVPDSGSVDPVYTDHHTHPVCDRRPLWFPRRMPALPVLLYGHPRHPFCQLLRPDLQKKTARRIHQVQSPKWPLCLHQWHQLQEEKV?
>NM_001136553.1 Ref
MNHLQSLDERLNKLFYFLFEDRDSRVRGWLLLDSYLPTLSLTILYLLSVYLGSKYMRNRPAYSLKGVLQVYNFSVTMLSLYMLVELVSATLSAGYRLQCQGLHEAGEADLRVAKVLWWYYFSKVIEFLDTIFFVLRKKNSQITFLHVYHHASMFNIWWCVLNWIPCGQSFFGPTLNSFIHVCMYSYYGLSTIPSMQKYLWWKRYLTQAQLIQFILTITHTLSAIVVPCGFPVGCLLFQFSYMATLVILFVNFYVQTYRKRRPEESIKSSRPNGHSVSTNGTSFKKRK*
>NM_001136553.1 Variant ssa19:73307902-73307902 Ref: Alt:CGTT HGVS.p:p.Asp109fs
MNHLQSLDERLNKLFYFLFEDRDSRVRGWLLLDSYLPTLSLTILYLLSVYLGSKYMRNRPAYSLKGVLQVYNFSVTMLSLYMLVELVSATLSAGYRLQCQGLHEAGEAALPQGSKGAVVVLLLQGD*VPGHHLLCAAEEEQPDHLPARLSPRLHVQHLVVCSELDSLWTEFLWADS*QFHPCVYVLLLWSVHNTLHAEIPLVEAVPDSGSVDPVYTDHHTHPVCDRRPLWFPRRMPALPVLLYGHPRHPFCQLLRPDLQKKTARRIHQVQSPKWPLCLHQWHQLQEEKV?
>NM_001136553.1 Ref
MNHLQSLDERLNKLFYFLFEDRDSRVRGWLLLDSYLPTLSLTILYLLSVYLGSKYMRNRPAYSLKGVLQVYNFSVTMLSLYMLVELVSATLSAGYRLQCQGLHEAGEADLRVAKVLWWYYFSKVIEFLDTIFFVLRKKNSQITFLHVYHHASMFNIWWCVLNWIPCGQSFFGPTLNSFIHVCMYSYYGLSTIPSMQKYLWWKRYLTQAQLIQFILTITHTLSAIVVPCGFPVGCLLFQFSYMATLVILFVNFYVQTYRKRRPEESIKSSRPNGHSVSTNGTSFKKRK*
>NM_001136553.1 Variant ssa19:73307902-73307916 Ref:ACCTCAGGGTGAGTA Alt: HGVS.p:p.Asp109fs
MNHLQSLDERLNKLFYFLFEDRDSRVRGWLLLDSYLPTLSLTILYLLSVYLGSKYMRNRPAYSLKGVLQVYNFSVTMLSLYMLVELVSATLSAGYRLQCQGLHEAGEAGSKGAVVVLLLQGD*VPGHHLLCAAEEEQPDHLPARLSPRLHVQHLVVCSELDSLWTEFLWADS*QFHPCVYVLLLWSVHNTLHAEIPLVEAVPDSGSVDPVYTDHHTHPVCDRRPLWFPRRMPALPVLLYGHPRHPFCQLLRPDLQKKTARRIHQVQSPKWPLCLHQWHQLQEEKV?
>NM_001136553.1 Ref
MNHLQSLDERLNKLFYFLFEDRDSRVRGWLLLDSYLPTLSLTILYLLSVYLGSKYMRNRPAYSLKGVLQVYNFSVTMLSLYMLVELVSATLSAGYRLQCQGLHEAGEADLRVAKVLWWYYFSKVIEFLDTIFFVLRKKNSQITFLHVYHHASMFNIWWCVLNWIPCGQSFFGPTLNSFIHVCMYSYYGLSTIPSMQKYLWWKRYLTQAQLIQFILTITHTLSAIVVPCGFPVGCLLFQFSYMATLVILFVNFYVQTYRKRRPEESIKSSRPNGHSVSTNGTSFKKRK*
>NM_001136553.1 Variant ssa19:73307902-73307902 Ref: Alt:TGTT HGVS.p:p.Asp109fs
MNHLQSLDERLNKLFYFLFEDRDSRVRGWLLLDSYLPTLSLTILYLLSVYLGSKYMRNRPAYSLKGVLQVYNFSVTMLSLYMLVELVSATLSAGYRLQCQGLHEAGEAVLPQGSKGAVVVLLLQGD*VPGHHLLCAAEEEQPDHLPARLSPRLHVQHLVVCSELDSLWTEFLWADS*QFHPCVYVLLLWSVHNTLHAEIPLVEAVPDSGSVDPVYTDHHTHPVCDRRPLWFPRRMPALPVLLYGHPRHPFCQLLRPDLQKKTARRIHQVQSPKWPLCLHQWHQLQEEKV?
>NM_001136553.1 Ref
MNHLQSLDERLNKLFYFLFEDRDSRVRGWLLLDSYLPTLSLTILYLLSVYLGSKYMRNRPAYSLKGVLQVYNFSVTMLSLYMLVELVSATLSAGYRLQCQGLHEAGEADLRVAKVLWWYYFSKVIEFLDTIFFVLRKKNSQITFLHVYHHASMFNIWWCVLNWIPCGQSFFGPTLNSFIHVCMYSYYGLSTIPSMQKYLWWKRYLTQAQLIQFILTITHTLSAIVVPCGFPVGCLLFQFSYMATLVILFVNFYVQTYRKRRPEESIKSSRPNGHSVSTNGTSFKKRK*
>NM_001136553.1 Variant ssa19:73307903-73307903 Ref:C Alt: HGVS.p:p.Leu110fs
MNHLQSLDERLNKLFYFLFEDRDSRVRGWLLLDSYLPTLSLTILYLLSVYLGSKYMRNRPAYSLKGVLQVYNFSVTMLSLYMLVELVSATLSAGYRLQCQGLHEAGEADSG*QRCCGGTTSPR*LSSWTPSSLCCGRRTARSPSCTFITTPPCSTSGGVF*TGFPVDRVSLGRLLTVSSMCVCTPTMVCPQYPPCRNTSGGSGT*LRLS*SSLY*PSHTPCLRSSSLVVSPSDACSSSSPIWPPSSSFLSTSTSRPTEKDGQKNPSSPVAQMATLSPPMAPASRRES?
>NM_001136553.1 Ref
MNHLQSLDERLNKLFYFLFEDRDSRVRGWLLLDSYLPTLSLTILYLLSVYLGSKYMRNRPAYSLKGVLQVYNFSVTMLSLYMLVELVSATLSAGYRLQCQGLHEAGEADLRVAKVLWWYYFSKVIEFLDTIFFVLRKKNSQITFLHVYHHASMFNIWWCVLNWIPCGQSFFGPTLNSFIHVCMYSYYGLSTIPSMQKYLWWKRYLTQAQLIQFILTITHTLSAIVVPCGFPVGCLLFQFSYMATLVILFVNFYVQTYRKRRPEESIKSSRPNGHSVSTNGTSFKKRK*
>NM_001136553.1 Variant ssa19:73307903-73307905 Ref:CCT Alt: HGVS.p:p.Leu110del
MNHLQSLDERLNKLFYFLFEDRDSRVRGWLLLDSYLPTLSLTILYLLSVYLGSKYMRNRPAYSLKGVLQVYNFSVTMLSLYMLVELVSATLSAGYRLQCQGLHEAGEADRVAKVLWWYYFSKVIEFLDTIFFVLRKKNSQITFLHVYHHASMFNIWWCVLNWIPCGQSFFGPTLNSFIHVCMYSYYGLSTIPSMQKYLWWKRYLTQAQLIQFILTITHTLSAIVVPCGFPVGCLLFQFSYMATLVILFVNFYVQTYRKRRPEESIKSSRPNGHSVSTNGTSFKKRK*
>NM_001136553.1 Ref
MNHLQSLDERLNKLFYFLFEDRDSRVRGWLLLDSYLPTLSLTILYLLSVYLGSKYMRNRPAYSLKGVLQVYNFSVTMLSLYMLVELVSATLSAGYRLQCQGLHEAGEADLRVAKVLWWYYFSKVIEFLDTIFFVLRKKNSQITFLHVYHHASMFNIWWCVLNWIPCGQSFFGPTLNSFIHVCMYSYYGLSTIPSMQKYLWWKRYLTQAQLIQFILTITHTLSAIVVPCGFPVGCLLFQFSYMATLVILFVNFYVQTYRKRRPEESIKSSRPNGHSVSTNGTSFKKRK*
>NM_001136553.1 Variant ssa19:73307903-73307903 Ref: Alt:T HGVS.p:p.Leu110fs
MNHLQSLDERLNKLFYFLFEDRDSRVRGWLLLDSYLPTLSLTILYLLSVYLGSKYMRNRPAYSLKGVLQVYNFSVTMLSLYMLVELVSATLSAGYRLQCQGLHEAGEADPQGSKGAVVVLLLQGD*VPGHHLLCAAEEEQPDHLPARLSPRLHVQHLVVCSELDSLWTEFLWADS*QFHPCVYVLLLWSVHNTLHAEIPLVEAVPDSGSVDPVYTDHHTHPVCDRRPLWFPRRMPALPVLLYGHPRHPFCQLLRPDLQKKTARRIHQVQSPKWPLCLHQWHQLQEEKV?
>NM_001136553.1 Ref
MNHLQSLDERLNKLFYFLFEDRDSRVRGWLLLDSYLPTLSLTILYLLSVYLGSKYMRNRPAYSLKGVLQVYNFSVTMLSLYMLVELVSATLSAGYRLQCQGLHEAGEADLRVAKVLWWYYFSKVIEFLDTIFFVLRKKNSQITFLHVYHHASMFNIWWCVLNWIPCGQSFFGPTLNSFIHVCMYSYYGLSTIPSMQKYLWWKRYLTQAQLIQFILTITHTLSAIVVPCGFPVGCLLFQFSYMATLVILFVNFYVQTYRKRRPEESIKSSRPNGHSVSTNGTSFKKRK*
>NM_001136553.1 Variant ssa19:73307903-73307903 Ref: Alt:C HGVS.p:p.Leu110fs
MNHLQSLDERLNKLFYFLFEDRDSRVRGWLLLDSYLPTLSLTILYLLSVYLGSKYMRNRPAYSLKGVLQVYNFSVTMLSLYMLVELVSATLSAGYRLQCQGLHEAGEADPQGSKGAVVVLLLQGD*VPGHHLLCAAEEEQPDHLPARLSPRLHVQHLVVCSELDSLWTEFLWADS*QFHPCVYVLLLWSVHNTLHAEIPLVEAVPDSGSVDPVYTDHHTHPVCDRRPLWFPRRMPALPVLLYGHPRHPFCQLLRPDLQKKTARRIHQVQSPKWPLCLHQWHQLQEEKV?
>NM_001136553.1 Ref
MNHLQSLDERLNKLFYFLFEDRDSRVRGWLLLDSYLPTLSLTILYLLSVYLGSKYMRNRPAYSLKGVLQVYNFSVTMLSLYMLVELVSATLSAGYRLQCQGLHEAGEADLRVAKVLWWYYFSKVIEFLDTIFFVLRKKNSQITFLHVYHHASMFNIWWCVLNWIPCGQSFFGPTLNSFIHVCMYSYYGLSTIPSMQKYLWWKRYLTQAQLIQFILTITHTLSAIVVPCGFPVGCLLFQFSYMATLVILFVNFYVQTYRKRRPEESIKSSRPNGHSVSTNGTSFKKRK*
>NM_001136553.1 Variant ssa19:73307904-73307905 Ref:CT Alt: HGVS.p:p.Leu110fs
MNHLQSLDERLNKLFYFLFEDRDSRVRGWLLLDSYLPTLSLTILYLLSVYLGSKYMRNRPAYSLKGVLQVYNFSVTMLSLYMLVELVSATLSAGYRLQCQGLHEAGEADQGSKGAVVVLLLQGD*VPGHHLLCAAEEEQPDHLPARLSPRLHVQHLVVCSELDSLWTEFLWADS*QFHPCVYVLLLWSVHNTLHAEIPLVEAVPDSGSVDPVYTDHHTHPVCDRRPLWFPRRMPALPVLLYGHPRHPFCQLLRPDLQKKTARRIHQVQSPKWPLCLHQWHQLQEEKV?
>NM_001136553.1 Ref
MNHLQSLDERLNKLFYFLFEDRDSRVRGWLLLDSYLPTLSLTILYLLSVYLGSKYMRNRPAYSLKGVLQVYNFSVTMLSLYMLVELVSATLSAGYRLQCQGLHEAGEADLRVAKVLWWYYFSKVIEFLDTIFFVLRKKNSQITFLHVYHHASMFNIWWCVLNWIPCGQSFFGPTLNSFIHVCMYSYYGLSTIPSMQKYLWWKRYLTQAQLIQFILTITHTLSAIVVPCGFPVGCLLFQFSYMATLVILFVNFYVQTYRKRRPEESIKSSRPNGHSVSTNGTSFKKRK*
>NM_001136553.1 Variant ssa19:73307904-73307904 Ref: Alt:ACAAGTGTTA HGVS.p:p.Leu110fs
MNHLQSLDERLNKLFYFLFEDRDSRVRGWLLLDSYLPTLSLTILYLLSVYLGSKYMRNRPAYSLKGVLQVYNFSVTMLSLYMLVELVSATLSAGYRLQCQGLHEAGEADTSVTQGSKGAVVVLLLQGD*VPGHHLLCAAEEEQPDHLPARLSPRLHVQHLVVCSELDSLWTEFLWADS*QFHPCVYVLLLWSVHNTLHAEIPLVEAVPDSGSVDPVYTDHHTHPVCDRRPLWFPRRMPALPVLLYGHPRHPFCQLLRPDLQKKTARRIHQVQSPKWPLCLHQWHQLQEEKV?
>NM_001136553.1 Ref
MNHLQSLDERLNKLFYFLFEDRDSRVRGWLLLDSYLPTLSLTILYLLSVYLGSKYMRNRPAYSLKGVLQVYNFSVTMLSLYMLVELVSATLSAGYRLQCQGLHEAGEADLRVAKVLWWYYFSKVIEFLDTIFFVLRKKNSQITFLHVYHHASMFNIWWCVLNWIPCGQSFFGPTLNSFIHVCMYSYYGLSTIPSMQKYLWWKRYLTQAQLIQFILTITHTLSAIVVPCGFPVGCLLFQFSYMATLVILFVNFYVQTYRKRRPEESIKSSRPNGHSVSTNGTSFKKRK*
>NM_001136553.1 Variant ssa19:73307904-73307904 Ref: Alt:AGGGGAGGCGGACAGG HGVS.p:p.Leu110fs
MNHLQSLDERLNKLFYFLFEDRDSRVRGWLLLDSYLPTLSLTILYLLSVYLGSKYMRNRPAYSLKGVLQVYNFSVTMLSLYMLVELVSATLSAGYRLQCQGLHEAGEADRGGGQAQGSKGAVVVLLLQGD*VPGHHLLCAAEEEQPDHLPARLSPRLHVQHLVVCSELDSLWTEFLWADS*QFHPCVYVLLLWSVHNTLHAEIPLVEAVPDSGSVDPVYTDHHTHPVCDRRPLWFPRRMPALPVLLYGHPRHPFCQLLRPDLQKKTARRIHQVQSPKWPLCLHQWHQLQEEKV?
>NM_001136553.1 Ref
MNHLQSLDERLNKLFYFLFEDRDSRVRGWLLLDSYLPTLSLTILYLLSVYLGSKYMRNRPAYSLKGVLQVYNFSVTMLSLYMLVELVSATLSAGYRLQCQGLHEAGEADLRVAKVLWWYYFSKVIEFLDTIFFVLRKKNSQITFLHVYHHASMFNIWWCVLNWIPCGQSFFGPTLNSFIHVCMYSYYGLSTIPSMQKYLWWKRYLTQAQLIQFILTITHTLSAIVVPCGFPVGCLLFQFSYMATLVILFVNFYVQTYRKRRPEESIKSSRPNGHSVSTNGTSFKKRK*
>NM_001136553.1 Variant ssa19:73307904-73307904 Ref: Alt:GAGGCACGGTGTTA HGVS.p:p.Leu110fs
MNHLQSLDERLNKLFYFLFEDRDSRVRGWLLLDSYLPTLSLTILYLLSVYLGSKYMRNRPAYSLKGVLQVYNFSVTMLSLYMLVELVSATLSAGYRLQCQGLHEAGEADEARCYSG*QRCCGGTTSPR*LSSWTPSSLCCGRRTARSPSCTFITTPPCSTSGGVF*TGFPVDRVSLGRLLTVSSMCVCTPTMVCPQYPPCRNTSGGSGT*LRLS*SSLY*PSHTPCLRSSSLVVSPSDACSSSSPIWPPSSSFLSTSTSRPTEKDGQKNPSSPVAQMATLSPPMAPASRRES?
>NM_001136553.1 Ref
MNHLQSLDERLNKLFYFLFEDRDSRVRGWLLLDSYLPTLSLTILYLLSVYLGSKYMRNRPAYSLKGVLQVYNFSVTMLSLYMLVELVSATLSAGYRLQCQGLHEAGEADLRVAKVLWWYYFSKVIEFLDTIFFVLRKKNSQITFLHVYHHASMFNIWWCVLNWIPCGQSFFGPTLNSFIHVCMYSYYGLSTIPSMQKYLWWKRYLTQAQLIQFILTITHTLSAIVVPCGFPVGCLLFQFSYMATLVILFVNFYVQTYRKRRPEESIKSSRPNGHSVSTNGTSFKKRK*
>NM_001136553.1 Variant ssa19:73307904-73307904 Ref: Alt:TGTGGA HGVS.p:p.Asp109_Leu110insCysGly
MNHLQSLDERLNKLFYFLFEDRDSRVRGWLLLDSYLPTLSLTILYLLSVYLGSKYMRNRPAYSLKGVLQVYNFSVTMLSLYMLVELVSATLSAGYRLQCQGLHEAGEADCGLRVAKVLWWYYFSKVIEFLDTIFFVLRKKNSQITFLHVYHHASMFNIWWCVLNWIPCGQSFFGPTLNSFIHVCMYSYYGLSTIPSMQKYLWWKRYLTQAQLIQFILTITHTLSAIVVPCGFPVGCLLFQFSYMATLVILFVNFYVQTYRKRRPEESIKSSRPNGHSVSTNGTSFKKRK*
>NM_001136553.1 Ref
MNHLQSLDERLNKLFYFLFEDRDSRVRGWLLLDSYLPTLSLTILYLLSVYLGSKYMRNRPAYSLKGVLQVYNFSVTMLSLYMLVELVSATLSAGYRLQCQGLHEAGEADLRVAKVLWWYYFSKVIEFLDTIFFVLRKKNSQITFLHVYHHASMFNIWWCVLNWIPCGQSFFGPTLNSFIHVCMYSYYGLSTIPSMQKYLWWKRYLTQAQLIQFILTITHTLSAIVVPCGFPVGCLLFQFSYMATLVILFVNFYVQTYRKRRPEESIKSSRPNGHSVSTNGTSFKKRK*
>NM_001136553.1 Variant ssa19:73307905-73307905 Ref: Alt:G HGVS.p:p.Leu110fs
MNHLQSLDERLNKLFYFLFEDRDSRVRGWLLLDSYLPTLSLTILYLLSVYLGSKYMRNRPAYSLKGVLQVYNFSVTMLSLYMLVELVSATLSAGYRLQCQGLHEAGEADRQGSKGAVVVLLLQGD*VPGHHLLCAAEEEQPDHLPARLSPRLHVQHLVVCSELDSLWTEFLWADS*QFHPCVYVLLLWSVHNTLHAEIPLVEAVPDSGSVDPVYTDHHTHPVCDRRPLWFPRRMPALPVLLYGHPRHPFCQLLRPDLQKKTARRIHQVQSPKWPLCLHQWHQLQEEKV?
>NM_001136553.1 Ref
MNHLQSLDERLNKLFYFLFEDRDSRVRGWLLLDSYLPTLSLTILYLLSVYLGSKYMRNRPAYSLKGVLQVYNFSVTMLSLYMLVELVSATLSAGYRLQCQGLHEAGEADLRVAKVLWWYYFSKVIEFLDTIFFVLRKKNSQITFLHVYHHASMFNIWWCVLNWIPCGQSFFGPTLNSFIHVCMYSYYGLSTIPSMQKYLWWKRYLTQAQLIQFILTITHTLSAIVVPCGFPVGCLLFQFSYMATLVILFVNFYVQTYRKRRPEESIKSSRPNGHSVSTNGTSFKKRK*
>NM_001136553.1 Variant ssa19:73307905-73307907 Ref:TCA Alt: HGVS.p:p.Leu110del
MNHLQSLDERLNKLFYFLFEDRDSRVRGWLLLDSYLPTLSLTILYLLSVYLGSKYMRNRPAYSLKGVLQVYNFSVTMLSLYMLVELVSATLSAGYRLQCQGLHEAGEADRVAKVLWWYYFSKVIEFLDTIFFVLRKKNSQITFLHVYHHASMFNIWWCVLNWIPCGQSFFGPTLNSFIHVCMYSYYGLSTIPSMQKYLWWKRYLTQAQLIQFILTITHTLSAIVVPCGFPVGCLLFQFSYMATLVILFVNFYVQTYRKRRPEESIKSSRPNGHSVSTNGTSFKKRK*
>NM_001136553.1 Ref
MNHLQSLDERLNKLFYFLFEDRDSRVRGWLLLDSYLPTLSLTILYLLSVYLGSKYMRNRPAYSLKGVLQVYNFSVTMLSLYMLVELVSATLSAGYRLQCQGLHEAGEADLRVAKVLWWYYFSKVIEFLDTIFFVLRKKNSQITFLHVYHHASMFNIWWCVLNWIPCGQSFFGPTLNSFIHVCMYSYYGLSTIPSMQKYLWWKRYLTQAQLIQFILTITHTLSAIVVPCGFPVGCLLFQFSYMATLVILFVNFYVQTYRKRRPEESIKSSRPNGHSVSTNGTSFKKRK*
>NM_001136553.1 Variant ssa19:73307905-73307905 Ref: Alt:GTGTG HGVS.p:p.Leu110fs
MNHLQSLDERLNKLFYFLFEDRDSRVRGWLLLDSYLPTLSLTILYLLSVYLGSKYMRNRPAYSLKGVLQVYNFSVTMLSLYMLVELVSATLSAGYRLQCQGLHEAGEADRVSG*QRCCGGTTSPR*LSSWTPSSLCCGRRTARSPSCTFITTPPCSTSGGVF*TGFPVDRVSLGRLLTVSSMCVCTPTMVCPQYPPCRNTSGGSGT*LRLS*SSLY*PSHTPCLRSSSLVVSPSDACSSSSPIWPPSSSFLSTSTSRPTEKDGQKNPSSPVAQMATLSPPMAPASRRES?
>NM_001136553.1 Ref
MNHLQSLDERLNKLFYFLFEDRDSRVRGWLLLDSYLPTLSLTILYLLSVYLGSKYMRNRPAYSLKGVLQVYNFSVTMLSLYMLVELVSATLSAGYRLQCQGLHEAGEADLRVAKVLWWYYFSKVIEFLDTIFFVLRKKNSQITFLHVYHHASMFNIWWCVLNWIPCGQSFFGPTLNSFIHVCMYSYYGLSTIPSMQKYLWWKRYLTQAQLIQFILTITHTLSAIVVPCGFPVGCLLFQFSYMATLVILFVNFYVQTYRKRRPEESIKSSRPNGHSVSTNGTSFKKRK*
>NM_001136553.1 Variant ssa19:73307905-73307908 Ref:TCAG Alt: HGVS.p:p.Leu110fs
MNHLQSLDERLNKLFYFLFEDRDSRVRGWLLLDSYLPTLSLTILYLLSVYLGSKYMRNRPAYSLKGVLQVYNFSVTMLSLYMLVELVSATLSAGYRLQCQGLHEAGEADR*QRCCGGTTSPR*LSSWTPSSLCCGRRTARSPSCTFITTPPCSTSGGVF*TGFPVDRVSLGRLLTVSSMCVCTPTMVCPQYPPCRNTSGGSGT*LRLS*SSLY*PSHTPCLRSSSLVVSPSDACSSSSPIWPPSSSFLSTSTSRPTEKDGQKNPSSPVAQMATLSPPMAPASRRES?
>NM_001136553.1 Ref
MNHLQSLDERLNKLFYFLFEDRDSRVRGWLLLDSYLPTLSLTILYLLSVYLGSKYMRNRPAYSLKGVLQVYNFSVTMLSLYMLVELVSATLSAGYRLQCQGLHEAGEADLRVAKVLWWYYFSKVIEFLDTIFFVLRKKNSQITFLHVYHHASMFNIWWCVLNWIPCGQSFFGPTLNSFIHVCMYSYYGLSTIPSMQKYLWWKRYLTQAQLIQFILTITHTLSAIVVPCGFPVGCLLFQFSYMATLVILFVNFYVQTYRKRRPEESIKSSRPNGHSVSTNGTSFKKRK*
>NM_001136553.1 Variant ssa19:73307905-73307905 Ref: Alt:GTGTGTGTGTGTGTGTGTGTGTGTGTGTGTGTGTGTGTGTTTGTG HGVS.p:p.Leu110delinsArgValCysValCysValCysValCysValCysValCysValCysVal
MNHLQSLDERLNKLFYFLFEDRDSRVRGWLLLDSYLPTLSLTILYLLSVYLGSKYMRNRPAYSLKGVLQVYNFSVTMLSLYMLVELVSATLSAGYRLQCQGLHEAGEADRVCVCVCVCVCVCVCVRVAKVLWWYYFSKVIEFLDTIFFVLRKKNSQITFLHVYHHASMFNIWWCVLNWIPCGQSFFGPTLNSFIHVCMYSYYGLSTIPSMQKYLWWKRYLTQAQLIQFILTITHTLSAIVVPCGFPVGCLLFQFSYMATLVILFVNFYVQTYRKRRPEESIKSSRPNGHSVSTNGTSFKKRK*
>NM_001136553.1 Ref
MNHLQSLDERLNKLFYFLFEDRDSRVRGWLLLDSYLPTLSLTILYLLSVYLGSKYMRNRPAYSLKGVLQVYNFSVTMLSLYMLVELVSATLSAGYRLQCQGLHEAGEADLRVAKVLWWYYFSKVIEFLDTIFFVLRKKNSQITFLHVYHHASMFNIWWCVLNWIPCGQSFFGPTLNSFIHVCMYSYYGLSTIPSMQKYLWWKRYLTQAQLIQFILTITHTLSAIVVPCGFPVGCLLFQFSYMATLVILFVNFYVQTYRKRRPEESIKSSRPNGHSVSTNGTSFKKRK*
>NM_001136553.1 Variant ssa19:73307905-73307905 Ref: Alt:CTCTTAACACTTTTACACTTTT HGVS.p:p.Leu110fs
MNHLQSLDERLNKLFYFLFEDRDSRVRGWLLLDSYLPTLSLTILYLLSVYLGSKYMRNRPAYSLKGVLQVYNFSVTMLSLYMLVELVSATLSAGYRLQCQGLHEAGEADPLNTFTLFQGSKGAVVVLLLQGD*VPGHHLLCAAEEEQPDHLPARLSPRLHVQHLVVCSELDSLWTEFLWADS*QFHPCVYVLLLWSVHNTLHAEIPLVEAVPDSGSVDPVYTDHHTHPVCDRRPLWFPRRMPALPVLLYGHPRHPFCQLLRPDLQKKTARRIHQVQSPKWPLCLHQWHQLQEEKV?
>NM_001136553.1 Ref
MNHLQSLDERLNKLFYFLFEDRDSRVRGWLLLDSYLPTLSLTILYLLSVYLGSKYMRNRPAYSLKGVLQVYNFSVTMLSLYMLVELVSATLSAGYRLQCQGLHEAGEADLRVAKVLWWYYFSKVIEFLDTIFFVLRKKNSQITFLHVYHHASMFNIWWCVLNWIPCGQSFFGPTLNSFIHVCMYSYYGLSTIPSMQKYLWWKRYLTQAQLIQFILTITHTLSAIVVPCGFPVGCLLFQFSYMATLVILFVNFYVQTYRKRRPEESIKSSRPNGHSVSTNGTSFKKRK*
>NM_001136553.1 Variant ssa19:73307905-73307905 Ref: Alt:TGCGTGTGTG HGVS.p:p.Ala113fs
MNHLQSLDERLNKLFYFLFEDRDSRVRGWLLLDSYLPTLSLTILYLLSVYLGSKYMRNRPAYSLKGVLQVYNFSVTMLSLYMLVELVSATLSAGYRLQCQGLHEAGEADLRVCQGSKGAVVVLLLQGD*VPGHHLLCAAEEEQPDHLPARLSPRLHVQHLVVCSELDSLWTEFLWADS*QFHPCVYVLLLWSVHNTLHAEIPLVEAVPDSGSVDPVYTDHHTHPVCDRRPLWFPRRMPALPVLLYGHPRHPFCQLLRPDLQKKTARRIHQVQSPKWPLCLHQWHQLQEEKV?
>NM_001136553.1 Ref
MNHLQSLDERLNKLFYFLFEDRDSRVRGWLLLDSYLPTLSLTILYLLSVYLGSKYMRNRPAYSLKGVLQVYNFSVTMLSLYMLVELVSATLSAGYRLQCQGLHEAGEADLRVAKVLWWYYFSKVIEFLDTIFFVLRKKNSQITFLHVYHHASMFNIWWCVLNWIPCGQSFFGPTLNSFIHVCMYSYYGLSTIPSMQKYLWWKRYLTQAQLIQFILTITHTLSAIVVPCGFPVGCLLFQFSYMATLVILFVNFYVQTYRKRRPEESIKSSRPNGHSVSTNGTSFKKRK*
>NM_001136553.1 Variant ssa19:73307905-73307905 Ref: Alt:GGGTGAGTA HGVS.p:p.Leu110delinsArgValSerIle
MNHLQSLDERLNKLFYFLFEDRDSRVRGWLLLDSYLPTLSLTILYLLSVYLGSKYMRNRPAYSLKGVLQVYNFSVTMLSLYMLVELVSATLSAGYRLQCQGLHEAGEADRVSIRVAKVLWWYYFSKVIEFLDTIFFVLRKKNSQITFLHVYHHASMFNIWWCVLNWIPCGQSFFGPTLNSFIHVCMYSYYGLSTIPSMQKYLWWKRYLTQAQLIQFILTITHTLSAIVVPCGFPVGCLLFQFSYMATLVILFVNFYVQTYRKRRPEESIKSSRPNGHSVSTNGTSFKKRK*
>NM_001136553.1 Ref
MNHLQSLDERLNKLFYFLFEDRDSRVRGWLLLDSYLPTLSLTILYLLSVYLGSKYMRNRPAYSLKGVLQVYNFSVTMLSLYMLVELVSATLSAGYRLQCQGLHEAGEADLRVAKVLWWYYFSKVIEFLDTIFFVLRKKNSQITFLHVYHHASMFNIWWCVLNWIPCGQSFFGPTLNSFIHVCMYSYYGLSTIPSMQKYLWWKRYLTQAQLIQFILTITHTLSAIVVPCGFPVGCLLFQFSYMATLVILFVNFYVQTYRKRRPEESIKSSRPNGHSVSTNGTSFKKRK*
>NM_001136553.1 Variant ssa19:73307905-73307905 Ref: Alt:TCTATCCTTCCTCTCAGTAACACTTGTGTTGGGCTCTGCTGTGCTGTGTTGGGCTCTGCTGTCTCTGCTG HGVS.p:p.Arg111fs
MNHLQSLDERLNKLFYFLFEDRDSRVRGWLLLDSYLPTLSLTILYLLSVYLGSKYMRNRPAYSLKGVLQVYNFSVTMLSLYMLVELVSATLSAGYRLQCQGLHEAGEADLYPSSQ*HLCWALLCCVGLCCLCCQGSKGAVVVLLLQGD*VPGHHLLCAAEEEQPDHLPARLSPRLHVQHLVVCSELDSLWTEFLWADS*QFHPCVYVLLLWSVHNTLHAEIPLVEAVPDSGSVDPVYTDHHTHPVCDRRPLWFPRRMPALPVLLYGHPRHPFCQLLRPDLQKKTARRIHQVQSPKWPLCLHQWHQLQEEKV?
>NM_001136553.1 Ref
MNHLQSLDERLNKLFYFLFEDRDSRVRGWLLLDSYLPTLSLTILYLLSVYLGSKYMRNRPAYSLKGVLQVYNFSVTMLSLYMLVELVSATLSAGYRLQCQGLHEAGEADLRVAKVLWWYYFSKVIEFLDTIFFVLRKKNSQITFLHVYHHASMFNIWWCVLNWIPCGQSFFGPTLNSFIHVCMYSYYGLSTIPSMQKYLWWKRYLTQAQLIQFILTITHTLSAIVVPCGFPVGCLLFQFSYMATLVILFVNFYVQTYRKRRPEESIKSSRPNGHSVSTNGTSFKKRK*
>NM_001136553.1 Variant ssa19:73307906-73307907 Ref:CA Alt: HGVS.p:p.Arg111fs
MNHLQSLDERLNKLFYFLFEDRDSRVRGWLLLDSYLPTLSLTILYLLSVYLGSKYMRNRPAYSLKGVLQVYNFSVTMLSLYMLVELVSATLSAGYRLQCQGLHEAGEADLGSKGAVVVLLLQGD*VPGHHLLCAAEEEQPDHLPARLSPRLHVQHLVVCSELDSLWTEFLWADS*QFHPCVYVLLLWSVHNTLHAEIPLVEAVPDSGSVDPVYTDHHTHPVCDRRPLWFPRRMPALPVLLYGHPRHPFCQLLRPDLQKKTARRIHQVQSPKWPLCLHQWHQLQEEKV?
>NM_001136553.1 Ref
MNHLQSLDERLNKLFYFLFEDRDSRVRGWLLLDSYLPTLSLTILYLLSVYLGSKYMRNRPAYSLKGVLQVYNFSVTMLSLYMLVELVSATLSAGYRLQCQGLHEAGEADLRVAKVLWWYYFSKVIEFLDTIFFVLRKKNSQITFLHVYHHASMFNIWWCVLNWIPCGQSFFGPTLNSFIHVCMYSYYGLSTIPSMQKYLWWKRYLTQAQLIQFILTITHTLSAIVVPCGFPVGCLLFQFSYMATLVILFVNFYVQTYRKRRPEESIKSSRPNGHSVSTNGTSFKKRK*
>NM_001136553.1 Variant ssa19:73307906-73307906 Ref: Alt:GGGTGAATAA HGVS.p:p.Arg111fs
MNHLQSLDERLNKLFYFLFEDRDSRVRGWLLLDSYLPTLSLTILYLLSVYLGSKYMRNRPAYSLKGVLQVYNFSVTMLSLYMLVELVSATLSAGYRLQCQGLHEAGEADLGE*QGSKGAVVVLLLQGD*VPGHHLLCAAEEEQPDHLPARLSPRLHVQHLVVCSELDSLWTEFLWADS*QFHPCVYVLLLWSVHNTLHAEIPLVEAVPDSGSVDPVYTDHHTHPVCDRRPLWFPRRMPALPVLLYGHPRHPFCQLLRPDLQKKTARRIHQVQSPKWPLCLHQWHQLQEEKV?
>NM_001136553.1 Ref
MNHLQSLDERLNKLFYFLFEDRDSRVRGWLLLDSYLPTLSLTILYLLSVYLGSKYMRNRPAYSLKGVLQVYNFSVTMLSLYMLVELVSATLSAGYRLQCQGLHEAGEADLRVAKVLWWYYFSKVIEFLDTIFFVLRKKNSQITFLHVYHHASMFNIWWCVLNWIPCGQSFFGPTLNSFIHVCMYSYYGLSTIPSMQKYLWWKRYLTQAQLIQFILTITHTLSAIVVPCGFPVGCLLFQFSYMATLVILFVNFYVQTYRKRRPEESIKSSRPNGHSVSTNGTSFKKRK*
>NM_001136553.1 Variant ssa19:73307906-73307906 Ref: Alt:GGGTGAGTAA HGVS.p:p.Arg111fs
MNHLQSLDERLNKLFYFLFEDRDSRVRGWLLLDSYLPTLSLTILYLLSVYLGSKYMRNRPAYSLKGVLQVYNFSVTMLSLYMLVELVSATLSAGYRLQCQGLHEAGEADLGE*QGSKGAVVVLLLQGD*VPGHHLLCAAEEEQPDHLPARLSPRLHVQHLVVCSELDSLWTEFLWADS*QFHPCVYVLLLWSVHNTLHAEIPLVEAVPDSGSVDPVYTDHHTHPVCDRRPLWFPRRMPALPVLLYGHPRHPFCQLLRPDLQKKTARRIHQVQSPKWPLCLHQWHQLQEEKV?
>NM_001136553.1 Ref
MNHLQSLDERLNKLFYFLFEDRDSRVRGWLLLDSYLPTLSLTILYLLSVYLGSKYMRNRPAYSLKGVLQVYNFSVTMLSLYMLVELVSATLSAGYRLQCQGLHEAGEADLRVAKVLWWYYFSKVIEFLDTIFFVLRKKNSQITFLHVYHHASMFNIWWCVLNWIPCGQSFFGPTLNSFIHVCMYSYYGLSTIPSMQKYLWWKRYLTQAQLIQFILTITHTLSAIVVPCGFPVGCLLFQFSYMATLVILFVNFYVQTYRKRRPEESIKSSRPNGHSVSTNGTSFKKRK*
>NM_001136553.1 Variant ssa19:73307907-73307907 Ref: Alt:G HGVS.p:p.Arg111fs
MNHLQSLDERLNKLFYFLFEDRDSRVRGWLLLDSYLPTLSLTILYLLSVYLGSKYMRNRPAYSLKGVLQVYNFSVTMLSLYMLVELVSATLSAGYRLQCQGLHEAGEADLEGSKGAVVVLLLQGD*VPGHHLLCAAEEEQPDHLPARLSPRLHVQHLVVCSELDSLWTEFLWADS*QFHPCVYVLLLWSVHNTLHAEIPLVEAVPDSGSVDPVYTDHHTHPVCDRRPLWFPRRMPALPVLLYGHPRHPFCQLLRPDLQKKTARRIHQVQSPKWPLCLHQWHQLQEEKV?
>NM_001136553.1 Ref
MNHLQSLDERLNKLFYFLFEDRDSRVRGWLLLDSYLPTLSLTILYLLSVYLGSKYMRNRPAYSLKGVLQVYNFSVTMLSLYMLVELVSATLSAGYRLQCQGLHEAGEADLRVAKVLWWYYFSKVIEFLDTIFFVLRKKNSQITFLHVYHHASMFNIWWCVLNWIPCGQSFFGPTLNSFIHVCMYSYYGLSTIPSMQKYLWWKRYLTQAQLIQFILTITHTLSAIVVPCGFPVGCLLFQFSYMATLVILFVNFYVQTYRKRRPEESIKSSRPNGHSVSTNGTSFKKRK*
>NM_001136553.1 Variant ssa19:73307910-73307911 Ref:GT Alt: HGVS.p:
MNHLQSLDERLNKLFYFLFEDRDSRVRGWLLLDSYLPTLSLTILYLLSVYLGSKYMRNRPAYSLKGVLQVYNFSVTMLSLYMLVELVSATLSAGYRLQCQGLHEAGEADLRVAKVLWWYYFSKVIEFLDTIFFVLRKKNSQITFLHVYHHASMFNIWWCVLNWIPCGQSFFGPTLNSFIHVCMYSYYGLSTIPSMQKYLWWKRYLTQAQLIQFILTITHTLSAIVVPCGFPVGCLLFQFSYMATLVILFVNFYVQTYRKRRPEESIKSSRPNGHSVSTNGTSFKKRK*
>NM_001136553.1 Ref
MNHLQSLDERLNKLFYFLFEDRDSRVRGWLLLDSYLPTLSLTILYLLSVYLGSKYMRNRPAYSLKGVLQVYNFSVTMLSLYMLVELVSATLSAGYRLQCQGLHEAGEADLRVAKVLWWYYFSKVIEFLDTIFFVLRKKNSQITFLHVYHHASMFNIWWCVLNWIPCGQSFFGPTLNSFIHVCMYSYYGLSTIPSMQKYLWWKRYLTQAQLIQFILTITHTLSAIVVPCGFPVGCLLFQFSYMATLVILFVNFYVQTYRKRRPEESIKSSRPNGHSVSTNGTSFKKRK*
>NM_001136553.1 Variant ssa19:73310550-73310567 Ref:GTACCTGACTCAGGCTCA Alt: HGVS.p:p.Tyr204_Gln209del
MNHLQSLDERLNKLFYFLFEDRDSRVRGWLLLDSYLPTLSLTILYLLSVYLGSKYMRNRPAYSLKGVLQVYNFSVTMLSLYMLVELVSATLSAGYRLQCQGLHEAGEADLRVAKVLWWYYFSKVIEFLDTIFFVLRKKNSQITFLHVYHHASMFNIWWCVLNWIPCGQSFFGPTLNSFIHVCMYSYYGLSTIPSMQKYLWWKRLIQFILTITHTLSAIVVPCGFPVGCLLFQFSYMATLVILFVNFYVQTYRKRRPEESIKSSRPNGHSVSTNGTSFKKRK*
>NM_001136553.1 Ref
MNHLQSLDERLNKLFYFLFEDRDSRVRGWLLLDSYLPTLSLTILYLLSVYLGSKYMRNRPAYSLKGVLQVYNFSVTMLSLYMLVELVSATLSAGYRLQCQGLHEAGEADLRVAKVLWWYYFSKVIEFLDTIFFVLRKKNSQITFLHVYHHASMFNIWWCVLNWIPCGQSFFGPTLNSFIHVCMYSYYGLSTIPSMQKYLWWKRYLTQAQLIQFILTITHTLSAIVVPCGFPVGCLLFQFSYMATLVILFVNFYVQTYRKRRPEESIKSSRPNGHSVSTNGTSFKKRK*
>NM_001136553.1 Variant ssa19:73310554-73310557 Ref:CTGA Alt: HGVS.p:p.Thr206fs
MNHLQSLDERLNKLFYFLFEDRDSRVRGWLLLDSYLPTLSLTILYLLSVYLGSKYMRNRPAYSLKGVLQVYNFSVTMLSLYMLVELVSATLSAGYRLQCQGLHEAGEADLRVAKVLWWYYFSKVIEFLDTIFFVLRKKNSQITFLHVYHHASMFNIWWCVLNWIPCGQSFFGPTLNSFIHVCMYSYYGLSTIPSMQKYLWWKRYLRLS*SSLY*PSHTPCLRSSSLVVSPSDACSSSSPIWPPSSSFLSTSTSRPTEKDGQKNPSSPVAQMATLSPPMAPASRRES?
>NM_001136553.1 Ref
MNHLQSLDERLNKLFYFLFEDRDSRVRGWLLLDSYLPTLSLTILYLLSVYLGSKYMRNRPAYSLKGVLQVYNFSVTMLSLYMLVELVSATLSAGYRLQCQGLHEAGEADLRVAKVLWWYYFSKVIEFLDTIFFVLRKKNSQITFLHVYHHASMFNIWWCVLNWIPCGQSFFGPTLNSFIHVCMYSYYGLSTIPSMQKYLWWKRYLTQAQLIQFILTITHTLSAIVVPCGFPVGCLLFQFSYMATLVILFVNFYVQTYRKRRPEESIKSSRPNGHSVSTNGTSFKKRK*
>NM_001136553.1 Variant ssa19:73310554-73310563 Ref:CTGACTCAGG Alt: HGVS.p:p.Thr206fs
MNHLQSLDERLNKLFYFLFEDRDSRVRGWLLLDSYLPTLSLTILYLLSVYLGSKYMRNRPAYSLKGVLQVYNFSVTMLSLYMLVELVSATLSAGYRLQCQGLHEAGEADLRVAKVLWWYYFSKVIEFLDTIFFVLRKKNSQITFLHVYHHASMFNIWWCVLNWIPCGQSFFGPTLNSFIHVCMYSYYGLSTIPSMQKYLWWKRYLS*SSLY*PSHTPCLRSSSLVVSPSDACSSSSPIWPPSSSFLSTSTSRPTEKDGQKNPSSPVAQMATLSPPMAPASRRES?
>NM_001136553.1 Ref
MNHLQSLDERLNKLFYFLFEDRDSRVRGWLLLDSYLPTLSLTILYLLSVYLGSKYMRNRPAYSLKGVLQVYNFSVTMLSLYMLVELVSATLSAGYRLQCQGLHEAGEADLRVAKVLWWYYFSKVIEFLDTIFFVLRKKNSQITFLHVYHHASMFNIWWCVLNWIPCGQSFFGPTLNSFIHVCMYSYYGLSTIPSMQKYLWWKRYLTQAQLIQFILTITHTLSAIVVPCGFPVGCLLFQFSYMATLVILFVNFYVQTYRKRRPEESIKSSRPNGHSVSTNGTSFKKRK*
>NM_001136553.1 Variant ssa19:73310554-73310559 Ref:CTGACT Alt: HGVS.p:p.Leu205_Thr206del
MNHLQSLDERLNKLFYFLFEDRDSRVRGWLLLDSYLPTLSLTILYLLSVYLGSKYMRNRPAYSLKGVLQVYNFSVTMLSLYMLVELVSATLSAGYRLQCQGLHEAGEADLRVAKVLWWYYFSKVIEFLDTIFFVLRKKNSQITFLHVYHHASMFNIWWCVLNWIPCGQSFFGPTLNSFIHVCMYSYYGLSTIPSMQKYLWWKRYQAQLIQFILTITHTLSAIVVPCGFPVGCLLFQFSYMATLVILFVNFYVQTYRKRRPEESIKSSRPNGHSVSTNGTSFKKRK*
>NM_001136553.1 Ref
MNHLQSLDERLNKLFYFLFEDRDSRVRGWLLLDSYLPTLSLTILYLLSVYLGSKYMRNRPAYSLKGVLQVYNFSVTMLSLYMLVELVSATLSAGYRLQCQGLHEAGEADLRVAKVLWWYYFSKVIEFLDTIFFVLRKKNSQITFLHVYHHASMFNIWWCVLNWIPCGQSFFGPTLNSFIHVCMYSYYGLSTIPSMQKYLWWKRYLTQAQLIQFILTITHTLSAIVVPCGFPVGCLLFQFSYMATLVILFVNFYVQTYRKRRPEESIKSSRPNGHSVSTNGTSFKKRK*
>NM_001136553.1 Variant ssa19:73310555-73310555 Ref: Alt:CGG HGVS.p:p.Leu205delinsProVal
MNHLQSLDERLNKLFYFLFEDRDSRVRGWLLLDSYLPTLSLTILYLLSVYLGSKYMRNRPAYSLKGVLQVYNFSVTMLSLYMLVELVSATLSAGYRLQCQGLHEAGEADLRVAKVLWWYYFSKVIEFLDTIFFVLRKKNSQITFLHVYHHASMFNIWWCVLNWIPCGQSFFGPTLNSFIHVCMYSYYGLSTIPSMQKYLWWKRYPVTQAQLIQFILTITHTLSAIVVPCGFPVGCLLFQFSYMATLVILFVNFYVQTYRKRRPEESIKSSRPNGHSVSTNGTSFKKRK*
>NM_001136553.1 Ref
MNHLQSLDERLNKLFYFLFEDRDSRVRGWLLLDSYLPTLSLTILYLLSVYLGSKYMRNRPAYSLKGVLQVYNFSVTMLSLYMLVELVSATLSAGYRLQCQGLHEAGEADLRVAKVLWWYYFSKVIEFLDTIFFVLRKKNSQITFLHVYHHASMFNIWWCVLNWIPCGQSFFGPTLNSFIHVCMYSYYGLSTIPSMQKYLWWKRYLTQAQLIQFILTITHTLSAIVVPCGFPVGCLLFQFSYMATLVILFVNFYVQTYRKRRPEESIKSSRPNGHSVSTNGTSFKKRK*
>NM_001136553.1 Variant ssa19:73310556-73310556 Ref: Alt:CA HGVS.p:p.Thr206fs
MNHLQSLDERLNKLFYFLFEDRDSRVRGWLLLDSYLPTLSLTILYLLSVYLGSKYMRNRPAYSLKGVLQVYNFSVTMLSLYMLVELVSATLSAGYRLQCQGLHEAGEADLRVAKVLWWYYFSKVIEFLDTIFFVLRKKNSQITFLHVYHHASMFNIWWCVLNWIPCGQSFFGPTLNSFIHVCMYSYYGLSTIPSMQKYLWWKRYLRLRLS*SSLY*PSHTPCLRSSSLVVSPSDACSSSSPIWPPSSSFLSTSTSRPTEKDGQKNPSSPVAQMATLSPPMAPASRRES?
>NM_001136553.1 Ref
MNHLQSLDERLNKLFYFLFEDRDSRVRGWLLLDSYLPTLSLTILYLLSVYLGSKYMRNRPAYSLKGVLQVYNFSVTMLSLYMLVELVSATLSAGYRLQCQGLHEAGEADLRVAKVLWWYYFSKVIEFLDTIFFVLRKKNSQITFLHVYHHASMFNIWWCVLNWIPCGQSFFGPTLNSFIHVCMYSYYGLSTIPSMQKYLWWKRYLTQAQLIQFILTITHTLSAIVVPCGFPVGCLLFQFSYMATLVILFVNFYVQTYRKRRPEESIKSSRPNGHSVSTNGTSFKKRK*
>NM_001136553.1 Variant ssa19:73310557-73310560 Ref:ACTC Alt: HGVS.p:p.Thr206fs
MNHLQSLDERLNKLFYFLFEDRDSRVRGWLLLDSYLPTLSLTILYLLSVYLGSKYMRNRPAYSLKGVLQVYNFSVTMLSLYMLVELVSATLSAGYRLQCQGLHEAGEADLRVAKVLWWYYFSKVIEFLDTIFFVLRKKNSQITFLHVYHHASMFNIWWCVLNWIPCGQSFFGPTLNSFIHVCMYSYYGLSTIPSMQKYLWWKRYLRLS*SSLY*PSHTPCLRSSSLVVSPSDACSSSSPIWPPSSSFLSTSTSRPTEKDGQKNPSSPVAQMATLSPPMAPASRRES?
>NM_001136553.1 Ref
MNHLQSLDERLNKLFYFLFEDRDSRVRGWLLLDSYLPTLSLTILYLLSVYLGSKYMRNRPAYSLKGVLQVYNFSVTMLSLYMLVELVSATLSAGYRLQCQGLHEAGEADLRVAKVLWWYYFSKVIEFLDTIFFVLRKKNSQITFLHVYHHASMFNIWWCVLNWIPCGQSFFGPTLNSFIHVCMYSYYGLSTIPSMQKYLWWKRYLTQAQLIQFILTITHTLSAIVVPCGFPVGCLLFQFSYMATLVILFVNFYVQTYRKRRPEESIKSSRPNGHSVSTNGTSFKKRK*
>NM_001136553.1 Variant ssa19:73310558-73310558 Ref: Alt:GG HGVS.p:p.Thr206fs
MNHLQSLDERLNKLFYFLFEDRDSRVRGWLLLDSYLPTLSLTILYLLSVYLGSKYMRNRPAYSLKGVLQVYNFSVTMLSLYMLVELVSATLSAGYRLQCQGLHEAGEADLRVAKVLWWYYFSKVIEFLDTIFFVLRKKNSQITFLHVYHHASMFNIWWCVLNWIPCGQSFFGPTLNSFIHVCMYSYYGLSTIPSMQKYLWWKRYLRLRLS*SSLY*PSHTPCLRSSSLVVSPSDACSSSSPIWPPSSSFLSTSTSRPTEKDGQKNPSSPVAQMATLSPPMAPASRRES?
>NM_001136553.1 Ref
MNHLQSLDERLNKLFYFLFEDRDSRVRGWLLLDSYLPTLSLTILYLLSVYLGSKYMRNRPAYSLKGVLQVYNFSVTMLSLYMLVELVSATLSAGYRLQCQGLHEAGEADLRVAKVLWWYYFSKVIEFLDTIFFVLRKKNSQITFLHVYHHASMFNIWWCVLNWIPCGQSFFGPTLNSFIHVCMYSYYGLSTIPSMQKYLWWKRYLTQAQLIQFILTITHTLSAIVVPCGFPVGCLLFQFSYMATLVILFVNFYVQTYRKRRPEESIKSSRPNGHSVSTNGTSFKKRK*
>NM_001136553.1 Variant ssa19:73310562-73310562 Ref: Alt:GTT HGVS.p:p.Gln207_Ala208insLeu
MNHLQSLDERLNKLFYFLFEDRDSRVRGWLLLDSYLPTLSLTILYLLSVYLGSKYMRNRPAYSLKGVLQVYNFSVTMLSLYMLVELVSATLSAGYRLQCQGLHEAGEADLRVAKVLWWYYFSKVIEFLDTIFFVLRKKNSQITFLHVYHHASMFNIWWCVLNWIPCGQSFFGPTLNSFIHVCMYSYYGLSTIPSMQKYLWWKRYLTQLAQLIQFILTITHTLSAIVVPCGFPVGCLLFQFSYMATLVILFVNFYVQTYRKRRPEESIKSSRPNGHSVSTNGTSFKKRK*
>NM_001136553.1 Ref
MNHLQSLDERLNKLFYFLFEDRDSRVRGWLLLDSYLPTLSLTILYLLSVYLGSKYMRNRPAYSLKGVLQVYNFSVTMLSLYMLVELVSATLSAGYRLQCQGLHEAGEADLRVAKVLWWYYFSKVIEFLDTIFFVLRKKNSQITFLHVYHHASMFNIWWCVLNWIPCGQSFFGPTLNSFIHVCMYSYYGLSTIPSMQKYLWWKRYLTQAQLIQFILTITHTLSAIVVPCGFPVGCLLFQFSYMATLVILFVNFYVQTYRKRRPEESIKSSRPNGHSVSTNGTSFKKRK*
>NM_001136553.1 Variant ssa19:73310851-73310861 Ref:CCCGTCGGATG Alt: HGVS.p:p.Val232fs
MNHLQSLDERLNKLFYFLFEDRDSRVRGWLLLDSYLPTLSLTILYLLSVYLGSKYMRNRPAYSLKGVLQVYNFSVTMLSLYMLVELVSATLSAGYRLQCQGLHEAGEADLRVAKVLWWYYFSKVIEFLDTIFFVLRKKNSQITFLHVYHHASMFNIWWCVLNWIPCGQSFFGPTLNSFIHVCMYSYYGLSTIPSMQKYLWWKRYLTQAQLIQFILTITHTLSAIVVPCGFPALPVLLYGHPRHPFCQLLRPDLQKKTARRIHQVQSPKWPLCLHQWHQLQEEKV?
>NM_001136553.1 Ref
MNHLQSLDERLNKLFYFLFEDRDSRVRGWLLLDSYLPTLSLTILYLLSVYLGSKYMRNRPAYSLKGVLQVYNFSVTMLSLYMLVELVSATLSAGYRLQCQGLHEAGEADLRVAKVLWWYYFSKVIEFLDTIFFVLRKKNSQITFLHVYHHASMFNIWWCVLNWIPCGQSFFGPTLNSFIHVCMYSYYGLSTIPSMQKYLWWKRYLTQAQLIQFILTITHTLSAIVVPCGFPVGCLLFQFSYMATLVILFVNFYVQTYRKRRPEESIKSSRPNGHSVSTNGTSFKKRK*
>NM_001136553.1 Variant ssa19:73310852-73310861 Ref:CCGTCGGATG Alt: HGVS.p:p.Val232fs
MNHLQSLDERLNKLFYFLFEDRDSRVRGWLLLDSYLPTLSLTILYLLSVYLGSKYMRNRPAYSLKGVLQVYNFSVTMLSLYMLVELVSATLSAGYRLQCQGLHEAGEADLRVAKVLWWYYFSKVIEFLDTIFFVLRKKNSQITFLHVYHHASMFNIWWCVLNWIPCGQSFFGPTLNSFIHVCMYSYYGLSTIPSMQKYLWWKRYLTQAQLIQFILTITHTLSAIVVPCGFPCSSSSPIWPPSSSFLSTSTSRPTEKDGQKNPSSPVAQMATLSPPMAPASRRES?
>NM_001136553.1 Ref
MNHLQSLDERLNKLFYFLFEDRDSRVRGWLLLDSYLPTLSLTILYLLSVYLGSKYMRNRPAYSLKGVLQVYNFSVTMLSLYMLVELVSATLSAGYRLQCQGLHEAGEADLRVAKVLWWYYFSKVIEFLDTIFFVLRKKNSQITFLHVYHHASMFNIWWCVLNWIPCGQSFFGPTLNSFIHVCMYSYYGLSTIPSMQKYLWWKRYLTQAQLIQFILTITHTLSAIVVPCGFPVGCLLFQFSYMATLVILFVNFYVQTYRKRRPEESIKSSRPNGHSVSTNGTSFKKRK*
>NM_001136553.1 Variant ssa19:73310853-73310855 Ref:CGT Alt: HGVS.p:p.Val232del
MNHLQSLDERLNKLFYFLFEDRDSRVRGWLLLDSYLPTLSLTILYLLSVYLGSKYMRNRPAYSLKGVLQVYNFSVTMLSLYMLVELVSATLSAGYRLQCQGLHEAGEADLRVAKVLWWYYFSKVIEFLDTIFFVLRKKNSQITFLHVYHHASMFNIWWCVLNWIPCGQSFFGPTLNSFIHVCMYSYYGLSTIPSMQKYLWWKRYLTQAQLIQFILTITHTLSAIVVPCGFPGCLLFQFSYMATLVILFVNFYVQTYRKRRPEESIKSSRPNGHSVSTNGTSFKKRK*
>NM_001136553.1 Ref
MNHLQSLDERLNKLFYFLFEDRDSRVRGWLLLDSYLPTLSLTILYLLSVYLGSKYMRNRPAYSLKGVLQVYNFSVTMLSLYMLVELVSATLSAGYRLQCQGLHEAGEADLRVAKVLWWYYFSKVIEFLDTIFFVLRKKNSQITFLHVYHHASMFNIWWCVLNWIPCGQSFFGPTLNSFIHVCMYSYYGLSTIPSMQKYLWWKRYLTQAQLIQFILTITHTLSAIVVPCGFPVGCLLFQFSYMATLVILFVNFYVQTYRKRRPEESIKSSRPNGHSVSTNGTSFKKRK*
>NM_001136553.1 Variant ssa19:73310853-73310865 Ref:CGTCGGATGCCTG Alt: HGVS.p:p.Val232fs
MNHLQSLDERLNKLFYFLFEDRDSRVRGWLLLDSYLPTLSLTILYLLSVYLGSKYMRNRPAYSLKGVLQVYNFSVTMLSLYMLVELVSATLSAGYRLQCQGLHEAGEADLRVAKVLWWYYFSKVIEFLDTIFFVLRKKNSQITFLHVYHHASMFNIWWCVLNWIPCGQSFFGPTLNSFIHVCMYSYYGLSTIPSMQKYLWWKRYLTQAQLIQFILTITHTLSAIVVPCGFPSSSSPIWPPSSSFLSTSTSRPTEKDGQKNPSSPVAQMATLSPPMAPASRRES?
>NM_001136553.1 Ref
MNHLQSLDERLNKLFYFLFEDRDSRVRGWLLLDSYLPTLSLTILYLLSVYLGSKYMRNRPAYSLKGVLQVYNFSVTMLSLYMLVELVSATLSAGYRLQCQGLHEAGEADLRVAKVLWWYYFSKVIEFLDTIFFVLRKKNSQITFLHVYHHASMFNIWWCVLNWIPCGQSFFGPTLNSFIHVCMYSYYGLSTIPSMQKYLWWKRYLTQAQLIQFILTITHTLSAIVVPCGFPVGCLLFQFSYMATLVILFVNFYVQTYRKRRPEESIKSSRPNGHSVSTNGTSFKKRK*
>NM_001136553.1 Variant ssa19:73310854-73310857 Ref:GTCG Alt: HGVS.p:p.Val232fs
MNHLQSLDERLNKLFYFLFEDRDSRVRGWLLLDSYLPTLSLTILYLLSVYLGSKYMRNRPAYSLKGVLQVYNFSVTMLSLYMLVELVSATLSAGYRLQCQGLHEAGEADLRVAKVLWWYYFSKVIEFLDTIFFVLRKKNSQITFLHVYHHASMFNIWWCVLNWIPCGQSFFGPTLNSFIHVCMYSYYGLSTIPSMQKYLWWKRYLTQAQLIQFILTITHTLSAIVVPCGFPDACSSSSPIWPPSSSFLSTSTSRPTEKDGQKNPSSPVAQMATLSPPMAPASRRES?
>NM_001136553.1 Ref
MNHLQSLDERLNKLFYFLFEDRDSRVRGWLLLDSYLPTLSLTILYLLSVYLGSKYMRNRPAYSLKGVLQVYNFSVTMLSLYMLVELVSATLSAGYRLQCQGLHEAGEADLRVAKVLWWYYFSKVIEFLDTIFFVLRKKNSQITFLHVYHHASMFNIWWCVLNWIPCGQSFFGPTLNSFIHVCMYSYYGLSTIPSMQKYLWWKRYLTQAQLIQFILTITHTLSAIVVPCGFPVGCLLFQFSYMATLVILFVNFYVQTYRKRRPEESIKSSRPNGHSVSTNGTSFKKRK*
>NM_001136553.1 Variant ssa19:73310855-73310855 Ref: Alt:GTTTC HGVS.p:p.Val232fs
MNHLQSLDERLNKLFYFLFEDRDSRVRGWLLLDSYLPTLSLTILYLLSVYLGSKYMRNRPAYSLKGVLQVYNFSVTMLSLYMLVELVSATLSAGYRLQCQGLHEAGEADLRVAKVLWWYYFSKVIEFLDTIFFVLRKKNSQITFLHVYHHASMFNIWWCVLNWIPCGQSFFGPTLNSFIHVCMYSYYGLSTIPSMQKYLWWKRYLTQAQLIQFILTITHTLSAIVVPCGFPGFSDACSSSSPIWPPSSSFLSTSTSRPTEKDGQKNPSSPVAQMATLSPPMAPASRRES?
